# Supplementary material for: MTHFR 677TT is associated with decreased number of embryos and cumulative live birth rate in patients undergoing GnRHa short protocol: a retrospective study
Source: BMC Pregnancy Childbirth. 2022 Mar 1;22:170. doi: 10.1186/s12884-022-04506-4 (PMC8887009; doi:10.1186/s12884-022-04506-4)
Supplement: Supplementary file 5 — Additional file 5: Supplementary Table. 4 The original non-matched data. [file 12884_2022_4506_MOESM5_ESM.xlsx]

## Sheet: nonmatched_data
# Supplementary Table 4 The original non-matched data
# Note: Indication: The indication for IVF/ICSI; MTHFR: MTHFR C677T genotype; Age: female age; BMI: body mass index; Total_AvailableEm: the number of total transferrable embryos following the first ovarian stimulation; Total_GoodEm: The number of total good-quality embryos following the first ovarian stimulation; No_ET: the total number of embryo transfer; LiveBirth: outcome of live birth followi…
Indication	MTHFR	Age	BMI	Total_AvailableEm	Total_GoodEm	No_ET	LiveBirth	CLB	InferType	InferYear	Protocol	EndoThick	EndoPattern	bFSH	bLH	E2	LH	P	GnStart	GnTotal	GnDay	Oocyte	Total_2PN	BiochemicalPregnancy	ClinicalPregnancy	PregnancyType	Miscarriage	MiscarraigeType	DeliveryType	Cat_age	Cat_BMI	Cat_InferYear	Cat_EndoThick	EmOrigin
Female factor	CC	32	22.22	9	9	2	No	No	Secondary	4	Short protocol	11.7	B	5.82	7.73	1194	0.52	0.49	75	1462.5	14	11	10	Yes	Yes	NA	Yes	Late miscarriage	No birth	<35	20-23	>=4	>=8	IVF
Female factor	CC	31	22.6	6	5	2	No	Yes	Secondary	1	Short protocol	13	B	5.62	2.63	1075	0.1	0.74	187.5	2062.5	10	15	7	Yes	Yes	NA	Yes	Late miscarriage	No birth	<35	20-23	<4	>=8	IVF
Female factor	CC	29	20.81	7	7	2	No	Yes	Secondary	1	Short protocol	7.6	B	7.04	5.77	1553	0.41	0.29	112.5	1350	9	7	7	Yes	Yes	NA	Yes	early miscarriage	No birth	<35	20-23	<4	<8	IVF
Female factor	CC	30	19.72	2	2	2	No	No	Primary	4	Short protocol	8	B	8.5	5.81	1636	0.45	0.8	93.75	768.75	7	6	1	Yes	Yes	Ectopic pregnancy	No	No miscarriage	No birth	<35	18-20	>=4	>=8	IVF
Female factor	CC	33	19.83	8	5	2	No	Yes	Primary	9	Short protocol	9.2	A	8.38	4.44	2401	0.6	1.25	150	1800	10	12	8	Yes	Yes	Ectopic pregnancy	No	No miscarriage	No birth	<35	18-20	>=4	>=8	IVF
Female factor	CC	31	22.58	4	3	2	No	No	Secondary	4	Short protocol	9.5	A	9.5	4.5	985.1	0.91	0.78	225	3000	11	6	4	Yes	Yes	NA	Yes	Late miscarriage	No birth	<35	20-23	>=4	>=8	IVF
Female factor	CC	27	22.03	8	8	2	No	Yes	Secondary	1	Short protocol	10.1	B	5.91	3.14	2423	0.52	0.54	150	1500	10	9	8	Yes	Yes	NA	Yes	Late miscarriage	No birth	<35	20-23	<4	>=8	IVF
Female factor	CC	26	18.82	3	3	2	No	Yes	Secondary	6	Short protocol	10.2	A	4.25	4.44	3446	1.42	0.5	112.5	1013.25	8	16	9	Yes	Yes	NA	Yes	early miscarriage	No birth	<35	18-20	>=4	>=8	IVF
Female factor	CC	21	21.09	5	5	1	No	Yes	Primary	1	Short protocol	11.2	B	6.2	8.5	3300	1.14	1.03	75	1500	14	13	7	Yes	Yes	NA	Yes	early miscarriage	No birth	<35	20-23	<4	>=8	IVF
Female factor	CC	41	22.6	2	2	2	No	No	Primary	15	Short protocol	11.6	B	7.7	4.12	2173	1.29	0.29	225	1800	8	6	4	Yes	Yes	NA	Yes	Late miscarriage	No birth	>=35	20-23	>=4	>=8	IVF
Female factor	CC	27	23.52	1	1	1	No	No	Secondary	4	Short protocol	11.8	A	6.6	3.82	555.3	0.89	0.63	150	1968.75	12	1	1	Yes	Yes	NA	Yes	early miscarriage	No birth	<35	23-25	>=4	>=8	ICSI
Female factor	CC	32	23.44	2	2	2	No	No	Secondary	2	Short protocol	12	B	4.35	16.95	2060	1.24	0.53	112.5	1125	8	6	5	Yes	Yes	NA	Yes	early miscarriage	No birth	<35	23-25	<4	>=8	IVF
Female factor	CC	28	20.2	6	6	2	No	Yes	Primary	3	Short protocol	19.6	B	7.28	4.62	1842	0.47	0.64	225	3975	14	16	13	Yes	Yes	NA	Yes	Late miscarriage	No birth	<35	20-23	<4	>=8	IVF
Female factor	CC	27	19.9	4	4	2	No	No	Secondary	3	Short protocol	5.1	B	6.36	4.16	1239	0.16	0.79	150	1500	10	14	13	No	No	No pregnancy	No	No miscarriage	No birth	<35	18-20	<4	<8	IVF
Female factor	CC	30	22.6	2	2	2	No	No	Primary	3	Short protocol	5.7	B	6.93	13.9	2383	2.38	0.67	75	2043.75	15	8	3	No	No	No pregnancy	No	No miscarriage	No birth	<35	20-23	<4	<8	IVF
Female factor	CC	39	19.1	1	1	1	No	No	Secondary	2	Short protocol	6.7	A	8.05	4.68	1956	3.2	0.64	150	1387.5	8	3	2	No	No	No pregnancy	No	No miscarriage	No birth	>=35	18-20	<4	<8	IVF
Female factor	CC	33	19.72	1	1	1	No	No	Primary	10	Short protocol	6.8	B	6.82	7.31	6401	5.22	0.98	225	1800	8	15	4	No	No	No pregnancy	No	No miscarriage	No birth	<35	18-20	>=4	<8	IVF
Female factor	CC	31	24.03	2	2	2	No	No	Secondary	4	Short protocol	6.9	A	5.83	3.42	3470	0.57	0.79	187.5	2100	10	17	9	No	No	No pregnancy	No	No miscarriage	No birth	<35	23-25	>=4	<8	IVF
Female factor	CC	41	22.03	3	2	2	No	No	Secondary	17	Short protocol	6.9	A	6.34	8.43	2636	12.09	1.13	225	2250	10	5	4	No	No	No pregnancy	No	No miscarriage	No birth	>=35	20-23	>=4	<8	IVF
Male factor	CC	34	23	6	5	2	No	Yes	Secondary	2	Short protocol	7.2	B	3.95	3.68	3030	1.67	0.61	187.5	1462.5	7	13	7	No	No	No pregnancy	No	No miscarriage	No birth	<35	23-25	<4	<8	ICSI
Female factor	CC	39	22.1	2	2	2	No	No	Secondary	6	Short protocol	7.2	B	5.31	1.91	1244	0.5	0.5	300	1800	6	6	3	No	No	No pregnancy	No	No miscarriage	No birth	>=35	20-23	>=4	<8	IVF
Female factor	CC	39	23.19	1	1	1	No	No	Secondary	13	Short protocol	7.2	B	5.67	4.18	1608	1.09	0.58	225	1875	8	4	1	No	No	No pregnancy	No	No miscarriage	No birth	>=35	23-25	>=4	<8	ICSI
Female factor	CC	30	22.89	1	1	1	No	No	Secondary	7	Short protocol	7.2	A	5.04	10.13	5370	1.27	0.94	150	1200	8	13	8	No	No	No pregnancy	No	No miscarriage	No birth	<35	20-23	>=4	<8	IVF
Female factor	CC	26	20	8	6	2	No	No	Primary	2	Short protocol	7.4	B	5.46	8.68	6840	2.82	0.9	112.5	900	8	17	14	No	No	No pregnancy	No	No miscarriage	No birth	<35	20-23	<4	<8	IVF
Female factor	CC	40	22.07	7	7	2	No	Yes	Secondary	9	Short protocol	7.5	B	7.45	3.77	2874	1.24	0.98	225	3000	11	9	7	No	No	No pregnancy	No	No miscarriage	No birth	>=35	20-23	>=4	<8	IVF
Male factor	CC	27	20.08	6	4	2	No	No	Secondary	1	Short protocol	7.6	A	8	6.13	3192	0.57	1.41	112.5	2475	14	10	6	No	No	No pregnancy	No	No miscarriage	No birth	<35	20-23	<4	<8	ICSI
Female factor	CC	36	21.09	7	6	2	No	No	Secondary	1	Short protocol	7.6	B	9.65	5.27	6340	0.57	1.53	225	3375	13	9	8	Yes	No	Biochemical pregnancy	No	Biopregnancy loss	No birth	>=35	20-23	<4	<8	IVF
Female factor	CC	39	23.05	2	2	2	No	No	Secondary	5	Short protocol	7.6	B	9.7	5.8	1947	0.99	0.54	225	2925	11	5	4	No	No	No pregnancy	No	No miscarriage	No birth	>=35	23-25	>=4	<8	IVF
Female factor	CC	37	23.33	2	2	2	No	No	Secondary	10	Short protocol	7.6	A	6.69	2.06	3826	1.01	0.79	225	2625	11	9	3	No	No	No pregnancy	No	No miscarriage	No birth	>=35	23-25	>=4	<8	IVF
Female factor	CC	32	23.81	6	6	2	No	Yes	Primary	2	Short protocol	7.9	B	5.3	3.58	4010	0.56	1.42	150	1750	11	9	8	No	No	No pregnancy	No	No miscarriage	No birth	<35	23-25	<4	<8	IVF
Female factor	CC	39	24.17	1	1	1	No	No	Secondary	1	Short protocol	7.9	B	4.9	5.9	780.3	2.42	1.05	225	1800	8	2	1	Yes	No	Biochemical pregnancy	No	Biopregnancy loss	No birth	>=35	23-25	<4	<8	IVF
Female factor	CC	31	20.9	2	2	2	No	No	Primary	12	Short protocol	7.9	B	8.93	6.22	3055	0.33	0.39	225	2475	11	12	9	No	No	No pregnancy	No	No miscarriage	No birth	<35	20-23	>=4	<8	IVF
Male factor	CC	27	21.4	1	1	1	No	No	Primary	2	Short protocol	8	B	8.85	13.53	4226	1	0.5	187.5	1987.5	10	9	1	No	No	No pregnancy	No	No miscarriage	No birth	<35	20-23	<4	>=8	ICSI
Female factor	CC	34	24.4	2	2	2	No	No	Secondary	1	Short protocol	8	B	9.8	4.34	2914	0.91	0.82	225	2325	10	10	5	No	No	No pregnancy	No	No miscarriage	No birth	<35	23-25	<4	>=8	IVF
Female factor	CC	42	22.5	3	3	2	No	No	Secondary	14	Short protocol	8	A	5.82	4.15	3788	0.55	1.03	225	675	3	11	8	Yes	No	Biochemical pregnancy	No	Biopregnancy loss	No birth	>=35	20-23	>=4	>=8	IVF
Male factor	CC	28	20.4	2	2	2	No	No	Secondary	1	Short protocol	8.1	B	8.49	3.63	907.2	0.4	0.61	112.5	600	5	9	5	No	No	No pregnancy	No	No miscarriage	No birth	<35	20-23	<4	>=8	ICSI
Female factor	CC	33	20.78	2	2	2	No	No	Secondary	6	Short protocol	8.1	B	5.91	4.76	3262	0.41	2.7	225	2700	12	11	7	No	No	No pregnancy	No	No miscarriage	No birth	<35	20-23	>=4	>=8	IVF
Female factor	CC	31	20.8	4	3	2	No	No	Secondary	11	Short protocol	8.1	B	5.7	3.3	2154	0.99	0.6	150	1500	10	11	5	No	No	No pregnancy	No	No miscarriage	No birth	<35	20-23	>=4	>=8	IVF
Female factor	CC	20	22.3	6	5	2	No	Yes	Primary	3	Short protocol	8.2	B	4.86	9.31	4594	1.37	1.46	93.75	1068.75	11	18	11	No	No	No pregnancy	No	No miscarriage	No birth	<35	20-23	<4	>=8	IVF
Female factor	CC	37	21.36	5	2	2	No	No	Secondary	1	Short protocol	8.2	B	5.87	3.48	2539	0.33	0.53	225	2025	9	7	5	No	No	No pregnancy	No	No miscarriage	No birth	>=35	20-23	<4	>=8	IVF
Female factor	CC	39	22.7	2	2	2	No	No	Primary	8	Short protocol	8.2	B	8.25	4.31	1395	0.73	1.25	225	2025	9	4	2	No	No	No pregnancy	No	No miscarriage	No birth	>=35	20-23	>=4	>=8	IVF+ICSI
Female factor	CC	30	24	3	3	2	No	Yes	Primary	2	Short protocol	8.3	B	4.79	1.97	1441	1.27	1.21	75	2362.5	15	10	5	Yes	No	Biochemical pregnancy	No	Biopregnancy loss	No birth	<35	23-25	<4	>=8	IVF
Female factor	CC	21	23.1	6	5	2	No	Yes	Secondary	1	Short protocol	8.3	B	7.1	4.07	1344	0.22	0.61	100	1100	10	6	6	No	No	No pregnancy	No	No miscarriage	No birth	<35	23-25	<4	>=8	IVF
Male factor	CC	38	18.5	2	2	2	No	No	Primary	8	Short protocol	8.3	B	7.38	6.13	3081	0.9	0.4	187.5	1687.5	9	15	9	No	No	No pregnancy	No	No miscarriage	No birth	>=35	18-20	>=4	>=8	ICSI
Female factor	CC	39	19.15	6	4	2	No	No	Secondary	9	Short protocol	8.3	B	6.31	5.34	3316	1.55	1.07	187.5	1875	10	10	8	No	No	No pregnancy	No	No miscarriage	No birth	>=35	18-20	>=4	>=8	ICSI
Female factor	CC	44	20.31	2	2	2	No	No	Secondary	3	Short protocol	8.3	B	14.95	5.9	3239	3.71	0.85	225	2325	9	7	5	No	No	No pregnancy	No	No miscarriage	No birth	>=35	20-23	<4	>=8	IVF
Female factor	CC	44	21.78	8	8	2	No	No	Secondary	8	Short protocol	8.3	B	5.24	3.98	2778	0.82	0.68	187.5	1875	10	13	13	No	No	No pregnancy	No	No miscarriage	No birth	>=35	20-23	>=4	>=8	IVF
Male factor	CC	24	22.89	2	2	2	No	No	Primary	1	Short protocol	8.3	A	5.8	17.9	2546	0.75	1.27	112.5	2062.5	15	10	4	No	No	No pregnancy	No	No miscarriage	No birth	<35	20-23	<4	>=8	ICSI
Female factor	CC	33	20.3	7	5	2	No	No	Secondary	7	Short protocol	8.4	B	7.03	9.69	2600	7.2	0.9	225	1575	7	12	10	No	No	No pregnancy	No	No miscarriage	No birth	<35	20-23	>=4	>=8	ICSI
Female factor	CC	41	23.94	4	4	2	No	No	Secondary	7	Short protocol	8.4	A	8.97	8.15	2595	0.69	0.64	225	2475	10	12	7	No	No	No pregnancy	No	No miscarriage	No birth	>=35	23-25	>=4	>=8	ICSI
Female factor	CC	37	19.78	10	10	2	No	No	Secondary	9	Short protocol	8.5	B	5.68	4.48	2053	0.22	0.92	187.5	1875	10	12	11	No	No	No pregnancy	No	No miscarriage	No birth	>=35	18-20	>=4	>=8	IVF
Female factor	CC	35	18.03	7	7	2	No	Yes	Secondary	7	Short protocol	8.5	A	5	2.72	6275	7.38	1.05	187.5	1462.5	7	11	9	No	No	No pregnancy	No	No miscarriage	No birth	>=35	18-20	>=4	>=8	IVF
Female factor	CC	24	23	4	3	1	No	No	Primary	3	Short protocol	8.5	B	7.96	4.46	2534	0.18	0.72	75	1312.5	11	11	10	No	No	No pregnancy	No	No miscarriage	No birth	<35	23-25	<4	>=8	IVF
Male factor	CC	25	18.43	4	4	2	No	No	Secondary	3	Short protocol	8.5	A	3.24	1.06	1201	0.1	0.88	112.5	1275	9	11	4	No	No	No pregnancy	No	No miscarriage	No birth	<35	18-20	<4	>=8	ICSI
Female factor	CC	28	18.7	6	6	2	No	No	Secondary	7	Short protocol	8.5	A	5.09	7.18	2990	0.1	1.4	225	2250	10	13	10	No	No	No pregnancy	No	No miscarriage	No birth	<35	18-20	>=4	>=8	IVF
Female factor	CC	30	23.44	1	1	1	No	No	Secondary	2	Short protocol	8.5	A	8.01	2.92	656.9	0.15	0.48	225	3000	13	2	1	No	No	No pregnancy	No	No miscarriage	No birth	<35	23-25	<4	>=8	ICSI
Female factor	CC	27	23.56	8	8	2	No	Yes	Primary	3	Short protocol	8.6	B	5.44	6.77	3814	1.68	0.92	75	600	8	8	8	Yes	No	Biochemical pregnancy	No	Biopregnancy loss	No birth	<35	23-25	<4	>=8	IVF
Female factor	CC	25	20.83	10	10	2	No	Yes	Primary	3	Short protocol	8.6	B	6.16	21.01	1901	1.26	1.3	112.5	1537.5	12	14	8	No	No	No pregnancy	No	No miscarriage	No birth	<35	20-23	<4	>=8	IVF
Female factor	CC	44	21.5	2	2	2	No	No	Secondary	6	Short protocol	8.6	B	9.6	6.28	2644	0.81	1.12	225	2025	9	8	4	No	No	No pregnancy	No	No miscarriage	No birth	>=35	20-23	>=4	>=8	IVF
Female factor	CC	37	21.88	1	1	1	No	No	Secondary	16	Short protocol	8.6	A	6.8	1.9	1256	4.64	0.33	225	1350	6	5	1	No	No	No pregnancy	No	No miscarriage	No birth	>=35	20-23	>=4	>=8	IVF
Female factor	CC	36	23.5	1	1	1	No	No	Primary	17	Short protocol	8.8	A	6.75	2.68	1090	0.85	0.38	225	2175	8	4	1	No	No	No pregnancy	No	No miscarriage	No birth	>=35	23-25	>=4	>=8	IVF
Female factor	CC	30	20	7	6	2	No	No	Primary	5	Short protocol	8.9	B	5.86	5.89	5378	1.93	0.93	150	1237.5	7	14	10	Yes	No	Biochemical pregnancy	No	Biopregnancy loss	No birth	<35	20-23	>=4	>=8	IVF
Male factor	CC	36	23.63	5	5	2	No	No	Secondary	10	Short protocol	8.9	B	6.9	3.6	1631	1.04	0.4	225	2025	9	11	7	No	No	No pregnancy	No	No miscarriage	No birth	>=35	23-25	>=4	>=8	ICSI
Female factor	CC	28	20.57	9	9	2	No	No	Primary	1	Short protocol	8.9	A	5.69	8.63	3503	0.45	0.41	150	1200	8	16	12	No	No	No pregnancy	No	No miscarriage	No birth	<35	20-23	<4	>=8	IVF
Male factor	CC	26	24.24	2	2	2	No	No	Primary	3	Short protocol	9	B	7.3	3	1889	0.82	0.47	225	2025	9	3	2	No	No	No pregnancy	No	No miscarriage	No birth	<35	23-25	<4	>=8	ICSI
Male factor	CC	27	20	7	6	2	No	Yes	Primary	3	Short protocol	9.1	A	7.68	3.65	1064	0.38	0.64	93.5	1086.5	10	8	7	Yes	No	Biochemical pregnancy	No	Biopregnancy loss	No birth	<35	20-23	<4	>=8	ICSI
Female factor	CC	42	22.48	5	3	2	No	No	Secondary	16	Short protocol	9.1	B	8.36	5.26	2672	2.03	0.68	225	2325	10	6	6	No	No	No pregnancy	No	No miscarriage	No birth	>=35	20-23	>=4	>=8	ICSI
Female factor	CC	28	20.17	1	1	1	No	No	Secondary	2	Short protocol	9.1	A	5.85	9.21	874.4	0.7	0.21	75	900	9	5	1	Yes	No	Biochemical pregnancy	No	Biopregnancy loss	No birth	<35	20-23	<4	>=8	IVF
Male factor	CC	36	19.56	3	3	2	No	No	Primary	5	Short protocol	9.1	A	6.51	2.79	1738	0.55	0.82	150	2175	11	5	3	No	No	No pregnancy	No	No miscarriage	No birth	>=35	18-20	>=4	>=8	ICSI
Male factor	CC	25	18.8	3	3	2	No	No	Secondary	1	Short protocol	9.2	A	5.69	7.81	4152	1.42	0.71	112.5	937.5	8	17	12	Yes	No	Biochemical pregnancy	No	Biopregnancy loss	No birth	<35	18-20	<4	>=8	ICSI
Female factor	CC	43	24.2	4	3	2	No	No	Primary	2	Short protocol	9.2	A	7.26	5.38	1233	7.52	0.41	225	1462.5	6	4	4	Yes	No	Biochemical pregnancy	No	Biopregnancy loss	No birth	>=35	23-25	<4	>=8	IVF
Female factor	CC	30	22.4	4	2	2	No	No	Secondary	1	Short protocol	9.4	B	6.5	2.7	1205	0.92	0.66	300	2400	8	6	3	No	No	No pregnancy	No	No miscarriage	No birth	<35	20-23	<4	>=8	IVF
Female factor	CC	33	24.8	6	6	2	No	No	Primary	7	Short protocol	9.5	C	8.3	3.36	1817.2	0.47	0.29	225	2775	11	12	8	No	No	No pregnancy	No	No miscarriage	No birth	<35	23-25	>=4	>=8	IVF
Female factor	CC	43	21.76	2	2	2	No	No	Secondary	13	Short protocol	9.5	B	6.2	5.53	2881	1.92	0.61	225	1800	8	9	4	No	No	No pregnancy	No	No miscarriage	No birth	>=35	20-23	>=4	>=8	IVF
Female factor	CC	32	24.03	2	2	2	No	No	Secondary	1	Short protocol	9.5	A	4.3	2	398.6	0.44	0.64	225	3000	11	4	2	No	No	No pregnancy	No	No miscarriage	No birth	<35	23-25	<4	>=8	IVF
Male factor	CC	31	24.3	1	1	1	No	No	Primary	6	Short protocol	9.6	A	7.75	15.3	452.6	0.47	1.41	225	2325	10	5	1	No	No	No pregnancy	No	No miscarriage	No birth	<35	23-25	>=4	>=8	ICSI
Female factor	CC	33	20.78	1	1	1	No	No	Secondary	5	Short protocol	9.7	B	4.76	3.21	1494	0.84	0.54	225	2100	9	5	5	No	No	No pregnancy	No	No miscarriage	No birth	<35	20-23	>=4	>=8	IVF
Female factor	CC	29	20.7	10	10	2	No	Yes	Secondary	9	Short protocol	9.8	B	5.18	7.38	5960	0.53	0.5	187.5	1500	9	21	16	Yes	No	Biochemical pregnancy	No	Biopregnancy loss	No birth	<35	20-23	>=4	>=8	IVF
Female factor	CC	28	20.3	7	6	2	No	Yes	Secondary	1	Short protocol	9.8	B	6.83	8.01	2367	0.6	1.07	112.5	1012.5	9	9	7	No	No	No pregnancy	No	No miscarriage	No birth	<35	20-23	<4	>=8	IVF
Male factor	CC	27	20.55	11	8	2	No	Yes	Primary	2	Short protocol	9.8	A	5.14	4.05	1396	0.14	0.31	150	1350	9	20	12	No	No	No pregnancy	No	No miscarriage	No birth	<35	20-23	<4	>=8	ICSI
Female factor	CC	33	19.81	6	6	2	No	No	Secondary	7	Short protocol	9.9	A	8.18	8.14	2354	0.25	0.89	225	2250	10	7	6	No	No	No pregnancy	No	No miscarriage	No birth	<35	18-20	>=4	>=8	ICSI
Female factor	CC	42	24	5	4	2	No	No	Primary	21	Short protocol	9.9	C	5.28	3.91	2014	0.27	0.64	225	2700	12	9	7	No	No	No pregnancy	No	No miscarriage	No birth	>=35	23-25	>=4	>=8	ICSI
Female factor	CC	26	18.36	2	2	2	No	No	Primary	1	Short protocol	9.9	B	6.01	14.59	3025	1.75	0.87	75	675	8	6	2	No	No	No pregnancy	No	No miscarriage	No birth	<35	18-20	<4	>=8	ICSI
Female factor	CC	30	20.03	8	7	2	No	No	Secondary	8	Short protocol	10.2	B	7.35	6.63	2371	0.18	0.34	187.5	1687.5	9	15	11	Yes	No	Biochemical pregnancy	No	Biopregnancy loss	No birth	<35	20-23	>=4	>=8	IVF
Female factor	CC	31	18.73	6	6	2	No	No	Secondary	3	Short protocol	10.2	B	3.96	2.16	2515	0.17	0.66	150	1200	8	13	7	No	No	No pregnancy	No	No miscarriage	No birth	<35	18-20	<4	>=8	IVF
Female factor	CC	30	19.2	6	6	2	No	No	Secondary	5	Short protocol	10.2	B	5.79	6.26	5000	7.7	1.43	225	1387.5	7	13	9	No	No	No pregnancy	No	No miscarriage	No birth	<35	18-20	>=4	>=8	IVF
Female factor	CC	22	23.11	2	2	2	No	No	Primary	3	Short protocol	10.2	A	6.49	7.28	316	0.51	0.54	112.5	1050	9	2	2	Yes	No	Biochemical pregnancy	No	Biopregnancy loss	No birth	<35	23-25	<4	>=8	IVF
Female factor	CC	28	19.3	8	7	2	No	Yes	Primary	3	Short protocol	10.3	B	6.66	9.1	1949	0.38	0.63	150	1350	9	14	4	No	No	No pregnancy	No	No miscarriage	No birth	<35	18-20	<4	>=8	IVF
Female factor	CC	34	21.83	4	4	2	No	No	Secondary	3	Short protocol	10.3	B	10.63	7.14	1220	0.84	0.63	225	2025	9	12	9	No	No	No pregnancy	No	No miscarriage	No birth	<35	20-23	<4	>=8	IVF
Male factor	CC	29	25	5	5	2	No	Yes	Primary	3	Short protocol	10.4	A	9.06	4.83	1709	0.62	0.85	150	1612.5	9	13	9	Yes	No	Biochemical pregnancy	No	Biopregnancy loss	No birth	<35	23-25	<4	>=8	ICSI
Female factor	CC	44	18.7	5	4	2	No	No	Secondary	4	Short protocol	10.4	C	5.48	5.4	3820	6.07	1.04	225	1800	8	6	6	No	No	No pregnancy	No	No miscarriage	No birth	>=35	18-20	>=4	>=8	IVF
Female factor	CC	33	21.33	1	1	1	No	No	Secondary	3	Short protocol	10.4	A	7.65	6.9	2715	2.3	1.06	131.25	2737.5	15	11	1	No	No	No pregnancy	No	No miscarriage	No birth	<35	20-23	<4	>=8	ICSI
Female factor	CC	31	21.3	8	8	2	No	Yes	Secondary	6	Short protocol	10.5	A	7.08	4.14	2426	0.47	0.55	225	2100	9	13	8	No	No	No pregnancy	No	No miscarriage	No birth	<35	20-23	>=4	>=8	IVF
Female factor	CC	40	21.7	2	2	2	No	No	Secondary	3	Short protocol	10.6	B	9.02	3.88	1480	0.54	0.53	150	1650	10	5	3	Yes	No	Biochemical pregnancy	No	Biopregnancy loss	No birth	>=35	20-23	<4	>=8	IVF
Female factor	CC	36	21.3	7	7	2	No	No	Secondary	1	Short protocol	10.6	A	6.57	4.27	5087	5.53	1.2	225	1625	7	9	16	No	No	No pregnancy	No	No miscarriage	No birth	>=35	20-23	<4	>=8	ICSI
Female factor	CC	29	19.52	1	1	1	No	No	Primary	4	Short protocol	10.7	C	7.8	4.04	3158	1.26	0.34	187.5	1687.5	8	9	2	Yes	No	Biochemical pregnancy	No	Biopregnancy loss	No birth	<35	18-20	>=4	>=8	ICSI
Male factor	CC	30	22.89	2	2	2	No	No	Primary	10	Short protocol	10.8	B	6.9	4.59	2068	0.67	0.78	187.5	1912.5	9	8	4	No	No	No pregnancy	No	No miscarriage	No birth	<35	20-23	>=4	>=8	ICSI
Female factor	CC	41	24.77	1	1	1	No	No	Primary	12	Short protocol	10.8	A	7.82	4.52	2195	3.85	0.33	225	1575	7	7	5	No	No	No pregnancy	No	No miscarriage	No birth	>=35	23-25	>=4	>=8	ICSI
Female factor	CC	40	20.8	2	2	2	No	No	Primary	17	Short protocol	10.8	A	8.51	6.92	6047	6.88	0.61	225	1575	7	11	3	No	No	No pregnancy	No	No miscarriage	No birth	>=35	20-23	>=4	>=8	ICSI
Female factor	CC	26	18.9	1	1	1	No	No	Secondary	3	Short protocol	10.9	C	8.32	3.1	2137	1.14	0.7	150	3150	13	3	1	No	No	No pregnancy	No	No miscarriage	No birth	<35	18-20	<4	>=8	IVF
Female factor	CC	29	21.6	8	5	2	No	Yes	Primary	5	Short protocol	11	B	7.77	3.81	3365	3.33	0.5	187.5	2212.5	11	15	12	No	No	No pregnancy	No	No miscarriage	No birth	<35	20-23	>=4	>=8	ICSI
Female factor	CC	27	22.19	10	10	2	No	Yes	Secondary	4	Short protocol	11	B	6.94	3.81	3049	0.56	1.22	150	2700	13	20	11	No	No	No pregnancy	No	No miscarriage	No birth	<35	20-23	>=4	>=8	IVF
Female factor	CC	34	18.26	8	8	2	No	Yes	Secondary	2	Short protocol	11	A	8.8	4.9	2580	0.68	0.48	150	1350	9	16	14	No	No	No pregnancy	No	No miscarriage	No birth	<35	18-20	<4	>=8	IVF
Female factor	CC	35	18.97	2	2	2	No	No	Secondary	1	Short protocol	11	A	7.37	3.16	3320	0.59	0.93	225	2475	10	15	1	No	No	No pregnancy	No	No miscarriage	No birth	>=35	18-20	<4	>=8	ICSI
Female factor	CC	32	22.03	2	2	2	No	No	Secondary	2	Short protocol	11.1	B	2.45	4.59	2359	0.59	1.18	225	3150	14	7	7	Yes	No	Biochemical pregnancy	No	Biopregnancy loss	No birth	<35	20-23	<4	>=8	IVF
Female factor	CC	24	22.27	2	2	2	No	No	Primary	3	Short protocol	11.1	B	4.75	16.89	1827	2.67	0.77	75	1312.5	11	11	4	No	No	No pregnancy	No	No miscarriage	No birth	<35	20-23	<4	>=8	IVF
Female factor	CC	35	20	2	2	2	No	No	Secondary	10	Short protocol	11.3	B	6.93	5.91	2406	0.73	1.29	225	3300	13	7	3	No	No	No pregnancy	No	No miscarriage	No birth	>=35	20-23	>=4	>=8	IVF
Female factor	CC	24	24.52	7	7	2	No	No	Primary	2	Short protocol	11.3	A	8.33	3.11	2054	2.16	1.25	225	2850	12	11	9	No	No	No pregnancy	No	No miscarriage	No birth	<35	23-25	<4	>=8	IVF
Female factor	CC	31	21.48	9	9	2	No	Yes	Secondary	3	Short protocol	11.4	B	8.48	3.42	1940	1.09	0.6	225	2625	11	12	10	No	No	No pregnancy	No	No miscarriage	No birth	<35	20-23	<4	>=8	IVF
Female factor	CC	39	22.2	2	2	2	No	No	Secondary	3	Short protocol	11.4	B	7.92	4.08	1502	2.66	0.56	225	1800	8	4	2	No	No	No pregnancy	No	No miscarriage	No birth	>=35	20-23	<4	>=8	IVF
Female factor	CC	36	19.15	2	2	2	No	No	Primary	8	Short protocol	11.5	A	7.88	3.71	1703	2.37	0.63	262.5	2175	8	2	2	No	No	No pregnancy	No	No miscarriage	No birth	>=35	18-20	>=4	>=8	IVF
Female factor	CC	25	19.65	2	2	2	No	No	Primary	3	Short protocol	11.9	A	6.11	7.23	7585	3.59	0.32	112.5	787.5	7	17	5	No	No	No pregnancy	No	No miscarriage	No birth	<35	18-20	<4	>=8	IVF
Female factor	CC	40	19.53	2	2	2	No	No	Secondary	2	Short protocol	12	C	14.78	13.02	1181	0.33	0.36	225	2775	11	6	5	No	No	No pregnancy	No	No miscarriage	No birth	>=35	18-20	<4	>=8	IVF
Female factor	CC	34	20.96	6	5	2	No	Yes	Primary	1	Short protocol	12	B	4.78	4.62	1210	0.14	0.98	187.5	3262.5	15	9	6	Yes	No	Biochemical pregnancy	No	Biopregnancy loss	No birth	<35	20-23	<4	>=8	IVF
Male factor	CC	32	22.6	2	2	2	No	No	Primary	5	Short protocol	12.2	B	6.79	4.89	2263	0.93	0.5	187.5	1462.5	8	6	2	Yes	No	Biochemical pregnancy	No	Biopregnancy loss	No birth	<35	20-23	>=4	>=8	ICSI
Female factor	CC	28	21.63	1	1	1	No	No	Primary	1	Short protocol	12.2	B	6.43	2.4	2520	1.46	1.96	150	2325	12	9	1	No	No	No pregnancy	No	No miscarriage	No birth	<35	20-23	<4	>=8	IVF
Female factor	CC	27	20.34	9	9	2	No	Yes	Primary	4	Short protocol	12.3	A	4.92	3.42	5600	5.41	1.22	150	1050	7	11	7	No	No	No pregnancy	No	No miscarriage	No birth	<35	20-23	>=4	>=8	IVF
Female factor	CC	31	21.3	2	2	2	No	No	Secondary	8	Short protocol	12.3	A	7.12	10.59	2875	0.47	0.77	150	1275	9	13	2	No	No	No pregnancy	No	No miscarriage	No birth	<35	20-23	>=4	>=8	ICSI
Female factor	CC	32	22.1	8	8	2	No	Yes	Primary	4	Short protocol	12.4	B	7.76	4.09	1391	0.28	1.38	150	1500	10	14	10	No	No	No pregnancy	No	No miscarriage	No birth	<35	20-23	>=4	>=8	IVF
Female factor	CC	39	21.3	2	2	2	No	No	Secondary	1	Short protocol	12.6	B	6.7	3.1	4056	8	0.586	225	1762.5	7	8	7	No	No	No pregnancy	No	No miscarriage	No birth	>=35	20-23	<4	>=8	IVF
Female factor	CC	35	19.11	4	3	2	No	Yes	Primary	5	Short protocol	12.7	B	6.96	3.84	2423	0.23	0.94	187.5	2812.5	13	11	10	No	No	No pregnancy	No	No miscarriage	No birth	>=35	18-20	>=4	>=8	IVF
Female factor	CC	43	22.48	5	5	2	No	No	Secondary	10	Short protocol	12.9	B	5.08	3.56	2373	1.96	0.78	225	2175	8	7	5	No	No	No pregnancy	No	No miscarriage	No birth	>=35	20-23	>=4	>=8	ICSI
Female factor	CC	26	20.03	1	1	1	No	No	Primary	4	Short protocol	12.9	B	6.68	4.26	1484.1	2.56	0.86	225	1800	8	4	1	No	No	No pregnancy	No	No miscarriage	No birth	<35	20-23	>=4	>=8	ICSI
Female factor	CC	25	22.9	5	5	2	No	No	Primary	7	Short protocol	12.9	B	8.39	5.03	5841	8.06	0.69	150	1050	7	10	8	No	No	No pregnancy	No	No miscarriage	No birth	<35	20-23	>=4	>=8	ICSI
Female factor	CC	31	19.56	6	6	2	No	No	Secondary	5	Short protocol	13.2	A	5.74	3.46	2781	0.29	0.49	112.5	881.25	9	16	12	No	No	No pregnancy	No	No miscarriage	No birth	<35	18-20	>=4	>=8	IVF
Female factor	CC	31	20.55	6	5	2	No	Yes	Primary	8	Short protocol	13.3	B	5.35	4.13	3646	2.27	0.91	150	2062.5	11	11	6	No	No	No pregnancy	No	No miscarriage	No birth	<35	20-23	>=4	>=8	ICSI
Female factor	CC	36	19.57	2	2	2	No	No	Secondary	9	Short protocol	13.4	A	7.88	6.51	3122	7.42	0.56	225	2950	7	7	5	No	No	No pregnancy	No	No miscarriage	No birth	>=35	18-20	>=4	>=8	IVF
Female factor	CC	41	22	8	7	2	No	No	Secondary	2	Short protocol	13.5	C	8.82	4.61	4186	1.31	0.59	225	1800	8	14	9	No	No	No pregnancy	No	No miscarriage	No birth	>=35	20-23	<4	>=8	IVF
Female factor	CC	30	22.7	4	4	2	No	No	Primary	7	Short protocol	14.8	B	8.65	4.47	2792	1.95	0.87	225	1800	8	9	4	No	No	No pregnancy	No	No miscarriage	No birth	<35	20-23	>=4	>=8	IVF
Female factor	CC	41	23.2	3	3	2	No	No	Secondary	3	Short protocol	16.3	A	8.48	10.23	2115	1.16	0.55	225	2100	9	10	3	Yes	No	Biochemical pregnancy	No	Biopregnancy loss	No birth	>=35	23-25	<4	>=8	IVF
Female factor	CC	36	18.89	11	11	2	No	No	Secondary	4	Short protocol	21	B	6.98	5.77	7025	4.5	0.83	187.5	1687.5	9	16	14	Yes	No	Biochemical pregnancy	No	Biopregnancy loss	No birth	>=35	18-20	>=4	>=8	IVF
Female factor	CC	28	21.57	9	8	2	Yes	Yes	Secondary	7	Short protocol	6.3	C	5.92	5.66	2819	1.74	0.42	225	1800	8	11	10	Yes	Yes	NA	No	No miscarriage	Preterm birth	<35	20-23	>=4	<8	IVF
Female factor	CC	28	21.1	2	2	2	Yes	Yes	Primary	3	Short protocol	7.7	A	5.14	4.23	543.8	0.32	0.71	75	825	11	5	3	Yes	Yes	NA	No	No miscarriage	Term birth	<35	20-23	<4	<8	ICSI
Female factor	CC	29	20.83	7	7	2	Yes	Yes	Primary	4	Short protocol	8.8	A	6.18	2.97	6870	4.43	1.26	150	1200	8	14	12	Yes	Yes	NA	No	No miscarriage	Term birth	<35	20-23	>=4	>=8	IVF
Female factor	CC	28	21.5	6	6	2	Yes	Yes	Secondary	2	Short protocol	8.8	A	8.35	8.35	5146	2.3	0.86	150	1200	8	8	6	Yes	Yes	NA	No	No miscarriage	Preterm birth	<35	20-23	<4	>=8	IVF
Female factor	CC	25	21.09	6	3	2	Yes	Yes	Primary	3	Short protocol	8.9	A	6.8	10.51	3289	1.9	0.64	112.5	1368.75	11	12	6	Yes	Yes	NA	No	No miscarriage	Term birth	<35	20-23	<4	>=8	IVF
Male factor	CC	28	21.1	6	6	2	Yes	Yes	Primary	1	Short protocol	9	B	8.1	7.9	2266	0.45	0.7	131.25	1331.25	10	10	6	Yes	Yes	NA	No	No miscarriage	Preterm birth	<35	20-23	<4	>=8	ICSI
Female factor	CC	28	20.66	6	6	2	Yes	Yes	Secondary	2	Short protocol	9	B	6.95	6.87	2929	1.16	0.69	150	1200	8	15	8	Yes	Yes	NA	No	No miscarriage	Preterm birth	<35	20-23	<4	>=8	IVF
Female factor	CC	24	24.44	2	2	2	Yes	Yes	Primary	3	Short protocol	9.5	B	4.28	4.44	2858.8	0.34	0.29	93.75	318.75	4	15	12	Yes	Yes	NA	No	No miscarriage	Preterm birth	<35	23-25	<4	>=8	IVF
Female factor	CC	28	22.9	4	3	2	Yes	Yes	Secondary	3	Short protocol	9.6	B	6.72	3.85	2021	5.13	0.84	225	1575	7	5	4	Yes	Yes	NA	No	No miscarriage	Term birth	<35	20-23	<4	>=8	IVF
Female factor	CC	24	24.13	1	2	2	Yes	Yes	Primary	1	Short protocol	9.8	A	7.24	5.73	2655	1.09	0.35	112.5	1031.25	8	4	3	Yes	Yes	NA	No	No miscarriage	Preterm birth	<35	23-25	<4	>=8	IVF
Female factor	CC	32	23.03	6	4	2	Yes	Yes	Secondary	1	Short protocol	9.8	B	7.27	5.44	2394	0.72	0.64	150	2362.5	14	9	7	Yes	Yes	NA	Yes	Late miscarriage	No birth	<35	23-25	<4	>=8	IVF
Female factor	CC	39	25	6	5	2	Yes	Yes	Secondary	2	Short protocol	10	B	6.01	5.04	3242	4.03	0.59	225	1650	7	10	6	Yes	Yes	NA	No	No miscarriage	Term birth	>=35	23-25	<4	>=8	IVF
Female factor	CC	27	24.88	4	4	2	Yes	Yes	Secondary	3	Short protocol	10.6	B	5.63	3.01	1410	0.63	0.43	112.5	1462.5	10	4	4	Yes	Yes	NA	No	No miscarriage	Preterm birth	<35	23-25	<4	>=8	IVF
Female factor	CC	28	22.6	8	6	2	Yes	Yes	Secondary	2	Short protocol	11.1	B	6.26	5.23	1204	0.52	0.39	187.5	1687.5	9	11	8	Yes	Yes	NA	No	No miscarriage	Preterm birth	<35	20-23	<4	>=8	IVF
Female factor	CC	37	21.5	2	2	2	Yes	Yes	Secondary	16	Short protocol	11.1	A	8.06	7.75	4977	3.13	1.04	225	1800	8	13	4	Yes	Yes	NA	No	No miscarriage	Term birth	>=35	20-23	>=4	>=8	IVF
Female factor	CC	34	18.6	4	4	2	Yes	Yes	Secondary	3	Short protocol	11.1	A	9.41	4.5	2058	7.03	0.61	225	1800	7	6	4	Yes	Yes	NA	No	No miscarriage	Term birth	<35	18-20	<4	>=8	IVF
Female factor	CC	28	24	3	2	2	Yes	Yes	Secondary	7	Short protocol	11.3	B	5.96	5.83	2742	0.28	1.08	93.75	2568.75	15	16	7	Yes	Yes	NA	No	No miscarriage	Term birth	<35	23-25	>=4	>=8	IVF
Female factor	CC	25	23.44	4	2	2	Yes	Yes	Primary	3	Short protocol	11.4	B	3.98	15.24	1075	1.69	0.62	75	900	12	5	4	Yes	Yes	NA	No	No miscarriage	Preterm birth	<35	23-25	<4	>=8	IVF+ICSI
Female factor	CC	28	22.03	3	3	2	Yes	Yes	Primary	2	Short protocol	11.5	A	5.53	4.72	915.3	0.88	0.44	112.5	1762.5	12	4	3	Yes	Yes	NA	No	No miscarriage	Term birth	<35	20-23	<4	>=8	ICSI
Female factor	CC	24	20.72	5	5	2	Yes	Yes	Primary	3	Short protocol	11.7	B	5.89	2.77	3078	0.85	0.55	150	1875	11	6	6	Yes	Yes	NA	No	No miscarriage	Preterm birth	<35	20-23	<4	>=8	IVF
Female factor	CC	36	23.23	2	2	2	Yes	Yes	Secondary	2	Short protocol	11.9	B	7.03	2.68	2641	0.73	0.54	225	1800	8	14	6	Yes	Yes	NA	No	No miscarriage	Term birth	>=35	23-25	<4	>=8	IVF
Female factor	CC	38	19.91	7	6	2	Yes	Yes	Secondary	10	Short protocol	12.5	B	7.32	2.87	2393	0.39	0.76	187.5	1762.5	9	13	8	Yes	Yes	NA	No	No miscarriage	Term birth	>=35	18-20	>=4	>=8	IVF
Female factor	CC	32	22.21	3	3	2	Yes	Yes	Secondary	4	Short protocol	12.5	A	7.75	4.61	2043	6.25	1.04	225	1800	7	5	5	Yes	Yes	NA	No	No miscarriage	Preterm birth	<35	20-23	>=4	>=8	IVF
Female factor	CC	32	21.48	7	7	2	Yes	Yes	Primary	4	Short protocol	12.6	A	6.17	3.4	2741	0.79	0.86	150	2250	12	16	7	Yes	Yes	NA	No	No miscarriage	Preterm birth	<35	20-23	>=4	>=8	IVF
Female factor	CC	34	20.82	2	2	2	Yes	Yes	Secondary	8	Short protocol	13.7	B	7.93	15.49	628.7	0.55	0.22	150	1500	10	6	3	Yes	Yes	NA	No	No miscarriage	Term birth	<35	20-23	>=4	>=8	IVF
Female factor	CC	30	21.61	5	5	2	Yes	Yes	Secondary	2	Short protocol	14	B	8.04	6.48	3755	4.29	0.49	187.5	1312.5	7	9	6	Yes	Yes	NA	No	No miscarriage	Preterm birth	<35	20-23	<4	>=8	IVF
Female factor	CC	27	24.2	2	2	2	Yes	Yes	Secondary	2	Short protocol	6.9	A	4.53	10.9	1521	0.99	0.89	112.5	1237.5	8	9	3	Yes	No	Biochemical pregnancy	No	No miscarriage	Preterm birth	<35	23-25	<4	<8	IVF+ICSI
Female factor	CC	39	22.31	4	2	2	Yes	Yes	Primary	16	Short protocol	7.2	A	8.6	6	1830	5.21	0.41	225	1650	7	6	4	Yes	Yes	NA	No	No miscarriage	Term birth	>=35	20-23	>=4	<8	IVF
Female factor	CC	38	23.4	7	6	1	Yes	Yes	Secondary	3	Short protocol	7.2	A	7.38	4.41	5673	1.93	1.26	225	2850	12	13	9	Yes	Yes	NA	No	No miscarriage	Preterm birth	>=35	23-25	<4	<8	IVF
Female factor	CC	26	21.09	5	5	2	Yes	Yes	Secondary	3	Short protocol	7.6	A	7.84	3.22	723.6	0.52	0.64	187.5	2137.5	10	7	5	No	No	No pregnancy	No	No miscarriage	Preterm birth	<35	20-23	<4	<8	IVF
Female factor	CC	29	18.25	2	2	2	Yes	Yes	Secondary	1	Short protocol	7.8	A	8.16	5.94	989.2	0.34	0.96	112.5	2175	13	8	7	No	No	No pregnancy	No	No miscarriage	Term birth	<35	18-20	<4	<8	IVF
Male factor	CC	31	20.3	2	2	2	Yes	Yes	Primary	6	Short protocol	7.9	B	5.93	4.95	3470	6.6	0.7	225	1575	7	13	4	Yes	Yes	NA	No	No miscarriage	Term birth	<35	20-23	>=4	<8	ICSI
Female factor	CC	29	22.3	8	8	2	Yes	Yes	Secondary	3	Short protocol	7.9	A	7.61	5	1708	0.17	0.35	187.5	1762.5	9	12	9	Yes	Yes	NA	No	No miscarriage	Term birth	<35	20-23	<4	<8	ICSI
Female factor	CC	28	22.7	1	1	1	Yes	Yes	Primary	7	Short protocol	8.2	C	2.84	6.39	5178	4.91	0.91	187.5	1312.5	7	8	5	No	No	No pregnancy	No	No miscarriage	Term birth	<35	20-23	>=4	>=8	IVF
Male factor	CC	33	18.9	9	8	2	Yes	Yes	Primary	11	Short protocol	8.4	B	5.55	2.6	4020	4	2.31	187.5	1312.5	8	18	14	Yes	Yes	NA	No	No miscarriage	Term birth	<35	18-20	>=4	>=8	ICSI
Female factor	CC	36	21.72	6	4	2	Yes	Yes	Secondary	6	Short protocol	8.4	B	8.79	8.58	2697	0.1	0.71	225	2925	11	8	6	Yes	Yes	NA	No	No miscarriage	Term birth	>=35	20-23	>=4	>=8	IVF
Female factor	CC	28	21.23	3	2	2	Yes	Yes	Primary	5	Short protocol	8.5	A	7.14	5.12	3802	2.05	0.95	187.5	2625	13	12	9	Yes	Yes	NA	No	No miscarriage	Term birth	<35	20-23	>=4	>=8	ICSI
Female factor	CC	40	21.2	3	2	1	Yes	Yes	Secondary	2	Short protocol	8.6	A	4.17	7.7	1091	1.1	0.68	150	1125	5	3	3	Yes	Yes	NA	No	No miscarriage	Term birth	>=35	20-23	<4	>=8	IVF
Female factor	CC	34	22.31	3	3	2	Yes	Yes	Secondary	3	Short protocol	8.7	B	7.9	7.3	2358	1.02	0.42	150	1350	9	11	10	Yes	Yes	NA	No	No miscarriage	Term birth	<35	20-23	<4	>=8	IVF
Female factor	CC	26	23.4	2	2	2	Yes	Yes	Secondary	1	Short protocol	8.7	A	6.33	3.7	1824	0.16	0.57	112.5	1050	9	16	7	Yes	Yes	NA	No	No miscarriage	Term birth	<35	23-25	<4	>=8	IVF
Male factor	CC	22	20.8	6	4	1	Yes	Yes	Primary	2	Short protocol	8.8	B	6.72	8.55	2887	0.58	0.6	75	675	9	19	12	Yes	Yes	NA	No	No miscarriage	Term birth	<35	20-23	<4	>=8	ICSI
Female factor	CC	31	18.78	2	2	2	Yes	Yes	Primary	4	Short protocol	8.8	B	5.17	5.73	2538	0.28	0.81	187.5	1875	10	10	6	Yes	Yes	NA	No	No miscarriage	Term birth	<35	18-20	>=4	>=8	IVF+ICSI
Female factor	CC	41	20.54	2	2	2	Yes	Yes	Secondary	6	Short protocol	8.9	A	5.84	3.3	2436	0.9	1.41	225	3075	11	3	2	Yes	Yes	NA	No	No miscarriage	Term birth	>=35	20-23	>=4	>=8	IVF
Female factor	CC	37	20.28	5	5	2	Yes	Yes	Primary	2	Short protocol	8.9	B	7.38	5.8	3785	2	1.6	225	2500	11	7	6	Yes	Yes	NA	Yes	Late miscarriage	No birth	>=35	20-23	<4	>=8	IVF
Female factor	CC	28	19.81	9	9	2	Yes	Yes	Secondary	2	Short protocol	9.1	A	5.41	4.51	3368	0.51	0.83	150	1950	11	15	10	Yes	Yes	NA	No	No miscarriage	Term birth	<35	18-20	<4	>=8	IVF
Female factor	CC	27	22	2	2	2	Yes	Yes	Primary	2	Short protocol	9.2	A	7.56	22.79	4452	3.88	1.34	75	1950	13	13	5	Yes	Yes	NA	No	No miscarriage	Term birth	<35	20-23	<4	>=8	IVF
Female factor	CC	29	24.44	4	3	2	Yes	Yes	Secondary	3	Short protocol	9.6	B	6.59	3.95	3109	3.32	1.08	225	1800	8	12	4	Yes	Yes	NA	No	No miscarriage	Term birth	<35	23-25	<4	>=8	IVF
Male factor	CC	24	21.8	2	2	2	Yes	Yes	Primary	1	Short protocol	9.7	A	6.19	4.54	5071	1.05	1.03	150	1106.25	8	7	6	Yes	Yes	NA	No	No miscarriage	Term birth	<35	20-23	<4	>=8	ICSI
Female factor	CC	39	22	4	4	2	Yes	Yes	Secondary	7	Short protocol	9.9	B	9.53	8.99	1368	0.47	0.29	225	2775	10	5	4	Yes	Yes	NA	No	No miscarriage	Term birth	>=35	20-23	>=4	>=8	IVF
Female factor	CC	33	21.12	3	2	2	Yes	Yes	Primary	3	Short protocol	10.1	A	5.33	4.57	2657	0.63	1.11	112.5	1200	9	12	4	Yes	Yes	NA	No	No miscarriage	Term birth	<35	20-23	<4	>=8	IVF
Female factor	CC	41	22.19	4	3	2	Yes	Yes	Secondary	2	Short protocol	10.2	A	5.73	1.8	1680	0.38	0.83	225	2025	9	7	5	Yes	Yes	NA	No	No miscarriage	Term birth	>=35	20-23	<4	>=8	IVF
Female factor	CC	33	23.63	4	4	2	Yes	Yes	Secondary	2	Short protocol	10.2	A	4.22	2.55	1330	0.38	0.25	150	2400	14	8	5	Yes	Yes	NA	No	No miscarriage	Term birth	<35	23-25	<4	>=8	IVF
Female factor	CC	41	20.08	8	6	2	Yes	Yes	Secondary	8	Short protocol	10.4	B	6.97	4.01	1935	0.46	0.46	225	2475	11	10	8	Yes	Yes	NA	No	No miscarriage	Term birth	>=35	20-23	>=4	>=8	IVF
Female factor	CC	30	18.07	5	4	2	Yes	Yes	Primary	4	Short protocol	10.5	A	4.8	4.88	5260	6.89	1.07	187.5	1425	7	14	9	Yes	Yes	NA	No	No miscarriage	Term birth	<35	18-20	>=4	>=8	IVF
Female factor	CC	39	22.6	6	5	2	Yes	Yes	Primary	1	Short protocol	10.5	A	7.7	4.3	1559	0.97	0.59	225	2025	9	12	6	Yes	Yes	NA	No	No miscarriage	Term birth	>=35	20-23	<4	>=8	ICSI
Female factor	CC	29	21.36	2	2	2	Yes	Yes	Primary	3	Short protocol	10.6	C	5.64	3.98	7360	0.61	1.43	150	3825	15	25	4	Yes	Yes	NA	No	No miscarriage	Term birth	<35	20-23	<4	>=8	ICSI
Female factor	CC	24	20.4	7	5	2	Yes	Yes	Secondary	1	Short protocol	10.7	B	5.07	2.39	2306	0.25	1.11	75	675	8	15	13	Yes	Yes	NA	No	No miscarriage	Term birth	<35	20-23	<4	>=8	ICSI
Female factor	CC	26	20.32	6	4	2	Yes	Yes	Primary	1	Short protocol	10.8	B	6.79	12.38	5680	1.71	0.83	112.5	862.5	8	10	7	Yes	Yes	NA	No	No miscarriage	Term birth	<35	20-23	<4	>=8	ICSI
Male factor	CC	26	21.5	3	2	2	Yes	Yes	Primary	1	Short protocol	10.9	A	8.03	4.26	2997	1.8	0.9	112.5	900	8	16	11	Yes	Yes	NA	No	No miscarriage	Term birth	<35	20-23	<4	>=8	ICSI
Female factor	CC	34	21.48	8	6	2	Yes	Yes	Primary	7	Short protocol	11	B	7.53	3.94	2578	0.87	0.23	225	2250	10	12	11	Yes	Yes	NA	No	No miscarriage	Term birth	<35	20-23	>=4	>=8	IVF
Female factor	CC	25	19.11	2	2	2	Yes	Yes	Primary	2	Short protocol	11.1	B	3.59	3.07	409.9	0.16	0.23	75	712.5	11	3	2	Yes	Yes	NA	No	No miscarriage	Term birth	<35	18-20	<4	>=8	ICSI
Female factor	CC	29	23.56	2	2	2	Yes	Yes	Primary	10	Short protocol	11.2	A	5.91	7.34	3541	14.75	0.73	112.5	1012.5	7	9	4	Yes	Yes	NA	No	No miscarriage	Term birth	<35	23-25	>=4	>=8	IVF
Female factor	CC	27	21.4	2	2	2	Yes	Yes	Primary	3	Short protocol	11.3	A	5.92	3.85	1028	4.8	0.54	187.5	1537.5	7	3	3	Yes	Yes	NA	No	No miscarriage	Term birth	<35	20-23	<4	>=8	ICSI
Female factor	CC	31	22.9	5	5	2	Yes	Yes	Primary	1	Short protocol	11.3	A	7.37	3.84	1302	0.36	1.02	225	3675	13	7	5	Yes	Yes	NA	No	No miscarriage	Preterm birth	<35	20-23	<4	>=8	IVF
Female factor	CC	31	23.34	5	5	2	Yes	Yes	Secondary	8	Short protocol	11.6	B	5.7	3.5	2909.6	3.73	0.9	150	1012.5	6	8	5	Yes	Yes	NA	No	No miscarriage	Term birth	<35	23-25	>=4	>=8	IVF
Female factor	CC	32	23.4	7	4	1	Yes	Yes	Secondary	5	Short protocol	11.7	B	4.99	4.6	2362	0.81	0.9	150	2175	11	20	12	Yes	Yes	NA	No	No miscarriage	Term birth	<35	23-25	>=4	>=8	IVF
Female factor	CC	26	18.4	5	4	2	Yes	Yes	Primary	4	Short protocol	12.6	B	8.61	5.52	1449	0.5	0.5	225	2475	9	9	7	Yes	Yes	NA	No	No miscarriage	Term birth	<35	18-20	>=4	>=8	IVF
Female factor	CC	28	19.53	7	5	2	Yes	Yes	Primary	7	Short protocol	12.6	A	5	4.2	1577	0.51	0.58	75	825	9	11	9	Yes	Yes	NA	No	No miscarriage	Term birth	<35	18-20	>=4	>=8	ICSI
Female factor	CC	26	24.03	10	10	2	Yes	Yes	Primary	4	Short protocol	12.7	B	6.38	7.28	2317	1.34	0.56	131.25	2906.25	18	13	10	Yes	Yes	NA	No	No miscarriage	Term birth	<35	23-25	>=4	>=8	ICSI
Female factor	CC	36	21.3	1	1	1	Yes	Yes	Secondary	5	Short protocol	15.2	A	6.52	2.79	974.7	1.68	0.39	225	2100	9	2	1	Yes	Yes	NA	No	No miscarriage	Term birth	>=35	20-23	>=4	>=8	IVF
Female factor	CC	30	22.48	2	2	2	No	No	Secondary	11	Short protocol	9.6	B	7.49	6.05	3272	0.99	0.57	150	1762.5	10	12	8	No	No	No pregnancy	No	No miscarriage	No birth	<35	20-23	>=4	>=8	IVF
Female factor	CC	42	21.78	5	4	2	No	No	Secondary	2	Short protocol	9.8	B	8.09	5.21	2017	7.43	0.66	225	1575	7	6	5	No	No	No pregnancy	No	No miscarriage	No birth	>=35	20-23	<4	>=8	IVF
Female factor	CT	26	20.81	5	5	2	No	No	Primary	2	Short protocol	6	B	6.1	4.1	6650	12.4	1.29	75	600	7	12	10	Yes	Yes	NA	Yes	early miscarriage	No birth	<35	20-23	<4	<8	IVF+ICSI
Female factor	CT	30	21.1	5	4	2	No	Yes	Secondary	1	Short protocol	7.6	C	7.35	7.26	3832	0.95	1.1	187.5	1500	8	17	15	Yes	Yes	NA	Yes	early miscarriage	No birth	<35	20-23	<4	<8	IVF
Female factor	CT	24	21.75	1	1	1	No	No	Primary	1	Short protocol	7.7	C	6.69	5.12	1120	0.46	0.78	93.75	2006.25	13	3	2	Yes	Yes	Ectopic pregnancy	No	No miscarriage	No birth	<35	20-23	<4	<8	IVF
Female factor	CT	35	21.23	3	3	2	No	No	Secondary	6	Short protocol	8.3	B	6.71	4.45	4276	4.31	0.65	225	1575	7	10	3	Yes	Yes	Ectopic pregnancy	No	No miscarriage	No birth	>=35	20-23	>=4	>=8	ICSI
Female factor	CT	32	19.18	2	2	2	No	No	Primary	3	Short protocol	8.6	A	13.45	3.51	2163	0.92	0.44	225	1800	8	4	2	Yes	Yes	NA	Yes	early miscarriage	No birth	<35	18-20	<4	>=8	IVF
Female factor	CT	34	23	6	4	1	No	No	Secondary	4	Short protocol	8.6	A	5.59	5.27	2478	0.41	0.66	150	1321.5	9	14	9	Yes	Yes	NA	Yes	early miscarriage	No birth	<35	23-25	>=4	>=8	IVF
Female factor	CT	29	24.97	4	4	2	No	Yes	Secondary	4	Short protocol	8.7	B	7.83	4.21	2986	3.07	0.37	75	3000	21	14	8	Yes	Yes	NA	Yes	early miscarriage	No birth	<35	23-25	>=4	>=8	ICSI
Female factor	CT	36	23.03	9	6	2	No	No	Secondary	8	Short protocol	10.5	B	6.03	3.36	6515	2.99	1.24	75	3037.5	19	18	11	Yes	Yes	NA	Yes	Late miscarriage	No birth	>=35	23-25	>=4	>=8	IVF
Female factor	CT	23	18.37	8	8	2	No	Yes	Primary	2	Short protocol	10.7	B	6.47	6.2	7530	16.2	1.87	75	675	7	15	10	Yes	Yes	NA	Yes	early miscarriage	No birth	<35	18-20	<4	>=8	ICSI
Female factor	CT	30	22.6	8	7	2	No	Yes	Secondary	4	Short protocol	11.5	B	7.87	7.14	1100	0.29	0.4	150	1725	10	9	8	Yes	Yes	Ectopic pregnancy	No	No miscarriage	No birth	<35	20-23	>=4	>=8	IVF
Female factor	CT	40	22.31	2	2	2	No	No	Secondary	3	Short protocol	11.6	A	9.21	3.64	3206	6.02	0.61	225	1950	8	5	2	Yes	Yes	NA	Yes	early miscarriage	No birth	>=35	20-23	<4	>=8	IVF
Female factor	CT	31	20.32	4	4	2	No	No	Secondary	2	Short protocol	6.6	A	8.28	7.93	1114	0.53	0.15	225	2250	10	6	5	No	No	No pregnancy	No	No miscarriage	No birth	<35	20-23	<4	<8	IVF
Male factor	CT	29	20	2	2	2	No	No	Primary	3	Short protocol	6.9	A	4.78	2.89	2848	0.25	1.17	93.75	1181.25	10	6	3	No	No	No pregnancy	No	No miscarriage	No birth	<35	20-23	<4	<8	ICSI
Female factor	CT	26	24.61	6	6	2	No	No	Secondary	3	Short protocol	6.9	A	3.47	2.43	2064	0.96	1.54	187.5	1950	9	18	12	No	No	No pregnancy	No	No miscarriage	No birth	<35	23-25	<4	<8	IVF
Female factor	CT	26	23.8	2	2	2	No	No	Secondary	1	Short protocol	6.9	A	7.2	6.9	1452	1.12	0.83	150	1060.5	13	3	2	No	No	No pregnancy	No	No miscarriage	No birth	<35	23-25	<4	<8	IVF
Female factor	CT	27	18.4	8	5	2	No	No	Secondary	2	Short protocol	7.2	B	6.42	8.73	1011	0.16	0.53	112.5	993.75	10	12	12	No	No	No pregnancy	No	No miscarriage	No birth	<35	18-20	<4	<8	IVF
Female factor	CT	39	21.37	6	3	2	No	No	Secondary	6	Short protocol	7.4	B	7.18	5.04	1360	0.71	0.73	225	2025	9	7	6	Yes	No	Biochemical pregnancy	No	Biopregnancy loss	No birth	>=35	20-23	>=4	<8	IVF
Female factor	CT	27	23.53	4	4	2	No	No	Secondary	2	Short protocol	7.4	B	7.4	2.93	6525	0.36	1.02	187.5	2475	13	15	11	No	No	No pregnancy	No	No miscarriage	No birth	<35	23-25	<4	<8	ICSI
Female factor	CT	42	24.6	2	2	2	No	No	Secondary	2	Short protocol	7.4	A	9.61	3.94	1153	0.47	0.66	225	2025	9	6	3	No	No	No pregnancy	No	No miscarriage	No birth	>=35	23-25	<4	<8	IVF
Female factor	CT	32	19.23	4	4	2	No	No	Primary	8	Short protocol	7.5	B	8.01	7.61	2003.9	0.37	0.55	225	1875	8	8	7	No	No	No pregnancy	No	No miscarriage	No birth	<35	18-20	>=4	<8	ICSI
Female factor	CT	27	19.65	2	1	2	No	No	Secondary	3	Short protocol	7.6	B	4.9	4.3	2653	1.64	0.88	187.5	1612.5	8	8	6	No	No	No pregnancy	No	No miscarriage	No birth	<35	18-20	<4	<8	IVF
Male factor	CT	40	22	6	6	2	No	No	Secondary	1	Short protocol	7.8	B	7.85	3.96	2374	0.38	0.76	225	2025	9	11	8	No	No	No pregnancy	No	No miscarriage	No birth	>=35	20-23	<4	<8	ICSI
Female factor	CT	43	20.5	8	7	1	No	No	Secondary	2	Short protocol	7.8	B	6.23	5.61	2775	0.86	0.78	225	1350	7	9	9	No	No	No pregnancy	No	No miscarriage	No birth	>=35	20-23	<4	<8	IVF
Female factor	CT	31	20.43	2	2	2	Yes	Yes	Primary	1	Short protocol	7.8	A	6.53	4.21	6470	7.32	0.73	150	1050	7	10	5	Yes	No	Biochemical pregnancy	No	Biopregnancy loss	No birth	<35	20-23	<4	<8	IVF
Female factor	CT	24	19.92	2	2	2	No	No	Secondary	1	Short protocol	7.8	A	6.36	6.86	3159	0.53	0.42	75	675	8	13	9	No	No	No pregnancy	No	No miscarriage	No birth	<35	18-20	<4	<8	IVF
Female factor	CT	25	20.96	2	2	2	No	No	Primary	3	Short protocol	7.9	B	6.46	5.88	1540	6.15	0.41	150	1125	6	5	5	No	No	No pregnancy	No	No miscarriage	No birth	<35	20-23	<4	<8	IVF
Female factor	CT	28	18.26	7	7	2	No	No	Secondary	3	Short protocol	8	B	6.13	5.85	5960	0.47	0.81	225	2250	10	17	11	Yes	No	Biochemical pregnancy	No	Biopregnancy loss	No birth	<35	18-20	<4	>=8	IVF
Male factor	CT	30	22.8	4	2	2	No	No	Secondary	4	Short protocol	8	B	7.62	5.09	2704	0.446	0.9	187.5	1950	11	16	10	No	No	No pregnancy	No	No miscarriage	No birth	<35	20-23	>=4	>=8	ICSI
Female factor	CT	28	20.83	4	4	2	No	No	Secondary	4	Short protocol	8	B	4.88	4.38	1621	3.53	0.33	150	1050	7	5	4	No	No	No pregnancy	No	No miscarriage	No birth	<35	20-23	>=4	>=8	IVF
Female factor	CT	41	22.2	6	4	2	No	Yes	Secondary	1	Short protocol	8	B	6.61	5.64	3792	1.37	0.88	225	2175	8	11	8	No	No	No pregnancy	No	No miscarriage	No birth	>=35	20-23	<4	>=8	IVF+ICSI
Female factor	CT	26	18.03	2	2	2	No	No	Primary	2	Short protocol	8	B	4.91	6.63	1807	0.49	0.45	112.5	881.25	9	8	7	No	No	No pregnancy	No	No miscarriage	No birth	<35	18-20	<4	>=8	ICSI
Female factor	CT	26	18.49	5	5	2	No	No	Secondary	5	Short protocol	8	A	6.39	3.11	3629	1.56	0.93	75	1425	15	9	4	No	No	No pregnancy	No	No miscarriage	No birth	<35	18-20	>=4	>=8	IVF
Female factor	CT	26	22.83	4	4	2	No	No	Secondary	1	Short protocol	8.2	B	5.44	16.94	960.8	1.1	0.39	150	1350	8	7	4	Yes	No	Biochemical pregnancy	No	Biopregnancy loss	No birth	<35	20-23	<4	>=8	IVF
Female factor	CT	38	20.5	2	2	2	No	No	Secondary	2	Short protocol	8.2	B	5.99	4.45	1294	0.46	0.64	225	2025	9	4	4	No	No	No pregnancy	No	No miscarriage	No birth	>=35	20-23	<4	>=8	IVF
Female factor	CT	35	22.27	2	2	2	No	No	Secondary	10	Short protocol	8.2	A	8.53	3.28	1205	0.76	0.45	225	2625	11	8	2	No	No	No pregnancy	No	No miscarriage	No birth	>=35	20-23	>=4	>=8	ICSI
Female factor	CT	32	25	2	2	2	No	No	Secondary	13	Short protocol	8.2	A	7.84	5.63	1862	2.41	0.65	187.5	1687.5	8	3	2	No	No	No pregnancy	No	No miscarriage	No birth	<35	23-25	>=4	>=8	IVF
Female factor	CT	39	24.2	2	2	2	No	No	Secondary	1	Short protocol	8.3	B	8.18	6.55	1302	0.56	0.29	225	2925	13	7	2	No	No	No pregnancy	No	No miscarriage	No birth	>=35	23-25	<4	>=8	IVF
Female factor	CT	40	20.8	2	2	2	No	No	Secondary	4	Short protocol	8.3	B	8.69	2.77	1290	4.91	0.37	225	1350	6	4	2	No	No	No pregnancy	No	No miscarriage	No birth	>=35	20-23	>=4	>=8	IVF
Female factor	CT	38	20.03	3	3	2	No	No	Secondary	6	Short protocol	8.3	B	5.92	5.56	5475	0.56	0.59	150	1500	9	16	3	No	No	No pregnancy	No	No miscarriage	No birth	>=35	20-23	>=4	>=8	IVF
Female factor	CT	33	18.03	2	2	2	No	No	Secondary	4	Short protocol	8.4	B	7.37	4.83	1318	1.91	0.24	225	1800	8	5	3	Yes	No	Biochemical pregnancy	No	Biopregnancy loss	No birth	<35	18-20	>=4	>=8	IVF
Female factor	CT	33	21.4	3	3	2	No	No	Secondary	9	Short protocol	8.4	A	6.64	3.33	5174	0.55	0.91	225	3225	12	8	5	No	No	No pregnancy	No	No miscarriage	No birth	<35	20-23	>=4	>=8	ICSI
Female factor	CT	26	18.1	3	2	2	No	No	Secondary	4	Short protocol	8.6	B	8.15	6.43	1667	0.99	0.4	187.5	1500	8	7	6	No	No	No pregnancy	No	No miscarriage	No birth	<35	18-20	>=4	>=8	IVF
Female factor	CT	37	20.57	2	2	2	No	No	Secondary	8	Short protocol	8.6	A	5.15	3.18	2297	0.26	0.58	225	2700	10	5	2	No	No	No pregnancy	No	No miscarriage	No birth	>=35	20-23	>=4	>=8	IVF
Female factor	CT	42	24.1	2	2	2	No	No	Secondary	3	Short protocol	8.7	B	5.15	2.39	1003	0.55	0.27	225	2175	9	5	3	No	No	No pregnancy	No	No miscarriage	No birth	>=35	23-25	<4	>=8	IVF
Female factor	CT	30	24.44	4	4	2	No	No	Secondary	10	Short protocol	8.7	A	5.94	6.25	1004	1.19	0.58	225	2175	8	7	4	No	No	No pregnancy	No	No miscarriage	No birth	<35	23-25	>=4	>=8	IVF
Female factor	CT	29	20.8	7	7	2	No	Yes	Secondary	3	Short protocol	8.8	B	5.52	11.08	3525	0.52	0.66	75	1050	11	12	9	No	No	No pregnancy	No	No miscarriage	No birth	<35	20-23	<4	>=8	IVF
Female factor	CT	28	20.7	1	1	1	No	No	Primary	1	Short protocol	8.8	B	6.79	14.52	1909	1.26	0.63	100	725	8	4	1	No	No	No pregnancy	No	No miscarriage	No birth	<35	20-23	<4	>=8	IVF
Female factor	CT	34	23	6	2	1	No	No	Secondary	6	Short protocol	8.8	B	7.7	6.7	1431	0.36	0.63	187.5	1912.5	12	9	7	No	No	No pregnancy	No	No miscarriage	No birth	<35	23-25	>=4	>=8	IVF
Female factor	CT	34	20	2	2	2	No	No	Secondary	3	Short protocol	8.8	A	8.93	6.91	2841	0.34	1.4	150	2250	14	4	2	No	No	No pregnancy	No	No miscarriage	No birth	<35	20-23	<4	>=8	IVF
Female factor	CT	27	21.6	2	2	2	No	No	Secondary	2	Short protocol	8.9	B	8.51	7.79	3066	1.08	0.9	225	2175	8	9	2	Yes	No	Biochemical pregnancy	No	Biopregnancy loss	No birth	<35	20-23	<4	>=8	IVF
Female factor	CT	38	24.03	5	3	2	No	No	Secondary	5	Short protocol	8.9	B	4.36	1.77	1229.3	0.92	0.7	225	2025	8	8	5	Yes	No	Biochemical pregnancy	No	Biopregnancy loss	No birth	>=35	23-25	>=4	>=8	IVF
Female factor	CT	39	18.4	7	7	2	No	No	Secondary	3	Short protocol	8.9	B	7.76	6.67	3586	1.12	0.94	150	1350	9	10	10	Yes	No	Biochemical pregnancy	No	Biopregnancy loss	No birth	>=35	18-20	<4	>=8	IVF
Female factor	CT	28	21.63	3	3	2	No	No	Primary	4	Short protocol	8.9	B	6.7	5.33	2233	0.48	1.32	112.5	2250	14	8	4	No	No	No pregnancy	No	No miscarriage	No birth	<35	20-23	>=4	>=8	IVF
Female factor	CT	36	23.1	6	6	2	No	No	Primary	1	Short protocol	8.9	A	4.17	9.01	2475	0.69	0.2	150	1200	8	10	10	No	No	No pregnancy	No	No miscarriage	No birth	>=35	23-25	<4	>=8	IVF
Female factor	CT	27	23.5	4	3	2	No	No	Primary	1	Short protocol	9	A	5.72	3.34	803.7	0.16	0.58	150	1500	10	5	4	No	No	No pregnancy	No	No miscarriage	No birth	<35	23-25	<4	>=8	IVF
Female factor	CT	38	20.81	1	1	1	No	No	Primary	14	Short protocol	9	B	6.22	1.4	1530	0.29	0.43	150	1350	9	6	1	No	No	No pregnancy	No	No miscarriage	No birth	>=35	20-23	>=4	>=8	ICSI
Female factor	CT	24	21.36	2	2	2	No	No	Primary	2	Short protocol	9	A	5.35	4.38	2732	1.01	1.2	112.5	1912.5	12	8	4	No	No	No pregnancy	No	No miscarriage	No birth	<35	20-23	<4	>=8	IVF
Female factor	CT	26	20.13	10	10	2	No	No	Primary	5	Short protocol	9.1	A	5.17	2.62	5380	1.33	0.55	75	600	8	17	13	No	No	No pregnancy	No	No miscarriage	No birth	<35	20-23	>=4	>=8	IVF
Female factor	CT	32	20.83	3	3	2	No	No	Secondary	4	Short protocol	9.2	B	6.16	4.97	1488	0.81	0.6	225	2025	9	9	4	No	No	No pregnancy	No	No miscarriage	No birth	<35	20-23	>=4	>=8	ICSI
Female factor	CT	30	23.01	5	5	2	No	No	Primary	3	Short protocol	9.2	A	4.9	5.2	5100	5.67	1.17	187.5	1312.5	7	19	10	No	No	No pregnancy	No	No miscarriage	No birth	<35	23-25	<4	>=8	IVF
Female factor	CT	42	21.6	6	6	2	No	No	Secondary	18	Short protocol	9.3	B	5.78	5.78	5235	3.73	0.65	187.5	1350	7	11	6	No	No	No pregnancy	No	No miscarriage	No birth	>=35	20-23	>=4	>=8	IVF
Female factor	CT	34	23.42	2	2	2	No	No	Primary	7	Short protocol	9.3	B	8.65	2.9	1533	0.45	0.76	225	2025	9	8	3	Yes	No	Biochemical pregnancy	No	Biopregnancy loss	No birth	<35	23-25	>=4	>=8	IVF
Female factor	CT	37	23.2	6	5	2	No	No	Secondary	4	Short protocol	9.3	A	7.65	3.09	2606	1.83	0.98	225	1987.5	8	7	6	No	No	No pregnancy	No	No miscarriage	No birth	>=35	23-25	>=4	>=8	IVF
Female factor	CT	38	20.81	3	3	2	No	No	Secondary	16	Short protocol	9.4	A	11.25	5.86	1965	0.46	0.54	225	3075	11	7	6	Yes	No	Biochemical pregnancy	No	Biopregnancy loss	No birth	>=35	20-23	>=4	>=8	ICSI
Female factor	CT	36	19.14	6	5	2	No	No	Secondary	2	Short protocol	9.5	B	13.47	6.12	1527	0.58	0.29	225	2025	9	10	8	No	No	No pregnancy	No	No miscarriage	No birth	>=35	18-20	<4	>=8	IVF
Female factor	CT	29	23.23	9	9	2	No	No	Secondary	3	Short protocol	9.5	A	4.86	2.49	3886	6.38	0.89	112.5	900	8	16	10	No	No	No pregnancy	No	No miscarriage	No birth	<35	23-25	<4	>=8	IVF
Female factor	CT	30	24.56	4	4	2	No	No	Primary	3	Short protocol	9.5	C	3.7	6	5520	0.73	1.6	187.5	1537.5	8	9	8	No	No	No pregnancy	No	No miscarriage	No birth	<35	23-25	<4	>=8	IVF
Female factor	CT	40	22.89	4	3	2	No	No	Secondary	1	Short protocol	9.5	B	6.5	3.2	1829	1.31	0.49	225	1950	8	13	5	No	No	No pregnancy	No	No miscarriage	No birth	>=35	20-23	<4	>=8	ICSI
Female factor	CT	39	23.5	6	5	2	No	No	Primary	3	Short protocol	9.5	A	9.68	8.75	2363	1.64	0.3	225	2100	9	10	6	Yes	No	Biochemical pregnancy	No	Biopregnancy loss	No birth	>=35	23-25	<4	>=8	IVF
Female factor	CT	27	21.6	5	5	2	No	No	Primary	2	Short protocol	9.5	A	6.31	21.33	2985	1.57	0.65	93.75	750	8	7	5	Yes	No	Biochemical pregnancy	No	Biopregnancy loss	No birth	<35	20-23	<4	>=8	IVF
Female factor	CT	37	21.63	2	2	2	No	No	Primary	8	Short protocol	9.6	B	8.64	3.42	2982	0.71	1.06	225	3300	12	14	7	No	No	No pregnancy	No	No miscarriage	No birth	>=35	20-23	>=4	>=8	IVF
Female factor	CT	27	20.2	3	2	2	No	No	Secondary	5	Short protocol	9.6	B	5.95	3.31	2870	1.11	0.57	150	1575	8	7	3	No	No	No pregnancy	No	No miscarriage	No birth	<35	20-23	>=4	>=8	IVF
Female factor	CT	24	18.8	2	2	2	No	No	Secondary	2	Short protocol	9.6	B	6.78	4.29	726.7	0.39	0.38	150	1500	10	4	2	No	No	No pregnancy	No	No miscarriage	No birth	<35	18-20	<4	>=8	IVF
Male factor	CT	21	21.3	2	2	2	No	No	Primary	4	Short protocol	9.6	A	5.96	2.22	984.8	0.18	0.49	75	1050	10	6	2	Yes	No	Biochemical pregnancy	No	Biopregnancy loss	No birth	<35	20-23	>=4	>=8	ICSI
Female factor	CT	35	22.77	8	7	2	No	No	Primary	4	Short protocol	9.7	A	5.91	9.45	2908	0.89	0.93	112.5	1068.75	9	11	8	No	No	No pregnancy	No	No miscarriage	No birth	>=35	20-23	>=4	>=8	IVF
Female factor	CT	29	22.66	5	5	2	No	No	Primary	4	Short protocol	9.7	B	7.48	3.96	1567	0.24	0.93	225	2025	9	8	5	No	No	No pregnancy	No	No miscarriage	No birth	<35	20-23	>=4	>=8	ICSI
Female factor	CT	38	22.21	1	1	1	No	No	Secondary	5	Short protocol	9.7	A	7.6	4.9	2443	1.3	1.83	300	3000	10	2	1	No	No	No pregnancy	No	No miscarriage	No birth	>=35	20-23	>=4	>=8	ICSI
Female factor	CT	26	19.6	2	2	2	No	No	Secondary	3	Short protocol	9.7	A	6.19	7.13	5270	1.96	0.74	131.25	1050	8	5	2	No	No	No pregnancy	No	No miscarriage	No birth	<35	18-20	<4	>=8	IVF
Female factor	CT	42	20	5	4	2	No	No	Secondary	1	Short protocol	9.8	B	7.47	3.15	2156	0.48	0.41	225	2025	9	13	11	No	No	No pregnancy	No	No miscarriage	No birth	>=35	20-23	<4	>=8	IVF
Female factor	CT	35	24.52	5	4	2	No	No	Secondary	12	Short protocol	9.8	A	8.93	5.08	905.3	0.61	0.39	225	2475	11	11	8	Yes	No	Biochemical pregnancy	No	Biopregnancy loss	No birth	>=35	23-25	>=4	>=8	IVF
Female factor	CT	29	20.55	2	2	2	No	No	Primary	3	Short protocol	9.8	B	5.74	5.64	2628	0.31	0.9	150	1350	9	8	4	No	No	No pregnancy	No	No miscarriage	No birth	<35	20-23	<4	>=8	ICSI
Male factor	CT	32	22.5	6	6	1	No	No	Secondary	5	Short protocol	9.8	B	6.63	6.58	3750	0.62	1.64	150	1950	10	15	11	No	No	No pregnancy	No	No miscarriage	No birth	<35	20-23	>=4	>=8	ICSI
Female factor	CT	31	20.5	1	1	1	No	No	Secondary	5	Short protocol	9.9	B	6.11	3.03	3622	0.97	0.28	225	1800	8	8	1	No	No	No pregnancy	No	No miscarriage	No birth	<35	20-23	>=4	>=8	IVF
Female factor	CT	38	24.84	4	4	2	No	No	Secondary	8	Short protocol	9.9	A	7.93	4.8	1247	0.19	0.46	225	3000	11	6	5	No	No	No pregnancy	No	No miscarriage	No birth	>=35	23-25	>=4	>=8	ICSI
Female factor	CT	31	24.03	2	2	2	No	No	Secondary	2	Short protocol	10	B	5.02	13.24	967.3	0.76	0.88	150	1950	12	11	2	No	No	No pregnancy	No	No miscarriage	No birth	<35	23-25	<4	>=8	IVF
Male factor	CT	31	22.43	2	2	2	No	No	Secondary	12	Short protocol	10	A	7.83	2.93	1415.7	0.42	0.36	225	2325	10	7	3	Yes	No	Biochemical pregnancy	No	Biopregnancy loss	No birth	<35	20-23	>=4	>=8	ICSI
Female factor	CT	32	22.22	4	4	2	No	Yes	Secondary	7	Short protocol	10.2	B	5.9	5	3810	1.12	0.68	225	1800	8	9	7	Yes	No	Biochemical pregnancy	No	Biopregnancy loss	No birth	<35	20-23	>=4	>=8	ICSI
Female factor	CT	38	22.03	11	10	2	No	Yes	Secondary	5	Short protocol	10.2	B	7.34	8.33	2664	1.2	0.42	225	1800	8	13	11	No	No	No pregnancy	No	No miscarriage	No birth	>=35	20-23	>=4	>=8	IVF
Female factor	CT	39	22.21	7	7	2	No	No	Secondary	4	Short protocol	10.2	B	4.71	2.04	3895.2	0.6	1.11	225	2325	11	12	8	No	No	No pregnancy	No	No miscarriage	No birth	>=35	20-23	>=4	>=8	IVF
Female factor	CT	28	20.96	2	2	2	No	No	Primary	3	Short protocol	10.2	B	5.54	5.09	3115	0.9	1.2	112.5	2156.25	14	11	4	No	No	No pregnancy	No	No miscarriage	No birth	<35	20-23	<4	>=8	IVF
Female factor	CT	32	23.07	4	4	2	No	No	Secondary	2	Short protocol	10.2	B	9.15	4.46	5555	5.61	0.47	187.5	937.5	5	10	5	No	No	No pregnancy	No	No miscarriage	No birth	<35	23-25	<4	>=8	IVF
Female factor	CT	30	18.59	8	7	2	No	No	Secondary	4	Short protocol	10.3	A	8.56	3.28	5685	3.66	0.87	150	1200	7	13	11	No	No	No pregnancy	No	No miscarriage	No birth	<35	18-20	>=4	>=8	IVF
Female factor	CT	29	20	4	2	2	No	No	Primary	1	Short protocol	10.3	B	5	6.5	4103	1.9	0.54	150	1125	8	13	9	No	No	No pregnancy	No	No miscarriage	No birth	<35	20-23	<4	>=8	IVF
Female factor	CT	31	22.3	2	1	2	No	No	Secondary	4	Short protocol	10.3	B	3.9	4.73	3492	0.79	0.39	187.5	1425	8	26	13	No	No	No pregnancy	No	No miscarriage	No birth	<35	20-23	>=4	>=8	IVF
Female factor	CT	43	20.32	2	2	2	No	No	Secondary	20	Short protocol	10.3	B	6.4	2.44	2368	6.18	0.73	225	1575	7	7	3	No	No	No pregnancy	No	No miscarriage	No birth	>=35	20-23	>=4	>=8	IVF
Female factor	CT	44	24.46	4	4	2	No	No	Secondary	8	Short protocol	10.4	B	5.71	2.02	2226	1.51	0.69	225	1800	8	10	5	No	No	No pregnancy	No	No miscarriage	No birth	>=35	23-25	>=4	>=8	ICSI
Female factor	CT	23	22	3	3	2	No	No	Primary	4	Short protocol	10.6	B	7.64	8.53	419.8	1.16	0.18	150	1500	8	4	3	Yes	No	Biochemical pregnancy	No	Biopregnancy loss	No birth	<35	20-23	>=4	>=8	ICSI
Female factor	CT	34	22.5	4	4	1	No	No	Secondary	2	Short protocol	10.6	B	8.43	7.17	3678	1.14	0.97	225	2250	9	11	9	Yes	No	Biochemical pregnancy	No	Biopregnancy loss	No birth	<35	20-23	<4	>=8	IVF
Female factor	CT	33	24	2	2	2	No	No	Primary	8	Short protocol	10.6	A	8.75	5.22	2076	2.4	1.5	225	1800	8	7	5	Yes	No	Biochemical pregnancy	No	Biopregnancy loss	No birth	<35	23-25	>=4	>=8	ICSI
Female factor	CT	42	19.14	2	2	2	No	No	Secondary	6	Short protocol	10.6	A	5.62	2.86	1617	0.38	0.26	225	2175	9	7	2	Yes	No	Biochemical pregnancy	No	Biopregnancy loss	No birth	>=35	18-20	>=4	>=8	IVF
Female factor	CT	26	24.44	7	7	2	No	No	Primary	4	Short protocol	10.6	A	6.3	12.9	3161	3.16	0.41	150	1050	7	10	10	No	No	No pregnancy	No	No miscarriage	No birth	<35	23-25	>=4	>=8	ICSI
Female factor	CT	31	22.77	4	3	2	No	No	Secondary	4	Short protocol	10.7	B	5.48	6.79	939.3	0.83	1.46	150	1875	10	5	4	No	No	No pregnancy	No	No miscarriage	No birth	<35	20-23	>=4	>=8	ICSI
Female factor	CT	23	22.7	2	2	2	No	No	Primary	2	Short protocol	10.8	B	6.78	4.24	2560	1.14	0.6	150	1237.5	8	12	9	No	No	No pregnancy	No	No miscarriage	No birth	<35	20-23	<4	>=8	IVF
Female factor	CT	35	24.41	2	2	1	No	No	Secondary	9	Short protocol	10.8	A	8.87	4	1549	9.65	0.19	225	1875	7	6	3	No	No	No pregnancy	No	No miscarriage	No birth	>=35	23-25	>=4	>=8	IVF
Female factor	CT	42	21.78	5	5	2	No	No	Secondary	3	Short protocol	10.8	A	6.88	3.98	1899	1.37	0.6	225	2625	10	5	5	No	No	No pregnancy	No	No miscarriage	No birth	>=35	20-23	<4	>=8	IVF
Female factor	CT	27	20.3	3	3	2	No	No	Primary	3	Short protocol	11	A	6.73	8.61	1787	1.51	1.2	112.5	3000	16	8	5	No	No	No pregnancy	No	No miscarriage	No birth	<35	20-23	<4	>=8	IVF
Female factor	CT	28	20.66	6	4	2	No	No	Secondary	1	Short protocol	11.1	A	5.79	5.93	3392	0.95	0.64	150	1350	9	9	9	No	No	No pregnancy	No	No miscarriage	No birth	<35	20-23	<4	>=8	IVF
Female factor	CT	33	18.43	3	3	2	No	No	Primary	1	Short protocol	11.1	A	6.92	5.15	2820	2.65	0.89	225	1800	8	8	6	No	No	No pregnancy	No	No miscarriage	No birth	<35	18-20	<4	>=8	ICSI
Female factor	CT	28	20	3	3	2	No	No	Primary	1	Short protocol	11.1	A	9.32	5.43	1027	0.67	0.59	225	2137.5	9	6	4	No	No	No pregnancy	No	No miscarriage	No birth	<35	20-23	<4	>=8	IVF
Female factor	CT	38	24.44	9	9	2	No	No	Primary	9	Short protocol	11.2	B	8.3	3.3	3716.6	0.72	1.14	225	2025	9	15	12	No	No	No pregnancy	No	No miscarriage	No birth	>=35	23-25	>=4	>=8	IVF
Female factor	CT	25	18.26	1	1	1	No	No	Primary	4	Short protocol	11.2	B	8.53	5.91	1698	1.94	0.79	225	2700	12	8	3	No	No	No pregnancy	No	No miscarriage	No birth	<35	18-20	>=4	>=8	IVF
Female factor	CT	41	19.53	3	2	2	No	No	Secondary	3	Short protocol	11.2	B	8.8	4	2158	4.09	0.28	225	1725	7	7	3	No	No	No pregnancy	No	No miscarriage	No birth	>=35	18-20	<4	>=8	IVF
Female factor	CT	36	24.44	1	1	1	No	No	Secondary	2	Short protocol	11.2	A	7.82	3.93	604	0.4	0.79	187.5	2850	11	2	1	No	No	No pregnancy	No	No miscarriage	No birth	>=35	23-25	<4	>=8	IVF
Female factor	CT	41	23.73	3	3	2	No	No	Secondary	4	Short protocol	11.3	C	6.77	3.94	2842	2.93	0.31	225	2250	8	8	3	No	No	No pregnancy	No	No miscarriage	No birth	>=35	23-25	>=4	>=8	ICSI
Female factor	CT	42	22.94	8	8	2	No	No	Secondary	4	Short protocol	11.3	B	6.51	3.75	1805.4	0.47	0.39	150	2137.5	11	12	8	No	No	No pregnancy	No	No miscarriage	No birth	>=35	20-23	>=4	>=8	ICSI
Female factor	CT	38	22.86	11	11	2	No	No	Secondary	8	Short protocol	11.3	A	5.6	4.95	2937	1.65	0.79	112.5	1350	9	13	11	No	No	No pregnancy	No	No miscarriage	No birth	>=35	20-23	>=4	>=8	IVF
Female factor	CT	32	24.8	4	3	2	No	Yes	Primary	2	Short protocol	11.4	B	8.45	3.74	3994	8.71	0.5	187.5	1312.5	6	9	5	No	No	No pregnancy	No	No miscarriage	No birth	<35	23-25	<4	>=8	IVF
Female factor	CT	44	20.58	2	2	2	No	No	Secondary	2	Short protocol	11.5	B	6.47	3.52	1497	1.14	0.29	225	2475	9	5	2	Yes	No	Biochemical pregnancy	No	Biopregnancy loss	No birth	>=35	20-23	<4	>=8	IVF
Female factor	CT	25	18.2	3	3	2	No	No	Secondary	5	Short protocol	11.5	A	5.61	5.37	6925	1.66	0.76	150	1387.5	8	17	9	Yes	No	Biochemical pregnancy	No	Biopregnancy loss	No birth	<35	18-20	>=4	>=8	IVF
Female factor	CT	34	19.95	4	3	2	No	No	Primary	2	Short protocol	12.3	C	5.33	5.49	3124	0.98	0.81	225	1800	8	7	6	No	No	No pregnancy	No	No miscarriage	No birth	<35	18-20	<4	>=8	ICSI
Female factor	CT	42	20.06	4	3	2	No	No	Primary	3	Short protocol	12.4	B	6.33	3.46	874.2	0.74	0.78	225	2025	9	5	3	No	No	No pregnancy	No	No miscarriage	No birth	>=35	20-23	<4	>=8	IVF
Female factor	CT	41	22.58	1	1	1	No	No	Secondary	3	Short protocol	12.5	C	9.19	5.44	897.9	6.82	0.88	225	1575	7	2	1	Yes	No	Biochemical pregnancy	No	Biopregnancy loss	No birth	>=35	20-23	<4	>=8	IVF
Female factor	CT	35	24.1	2	2	2	No	No	Primary	12	Short protocol	12.5	C	8.29	14.93	2538	2.14	0.3	225	1800	8	11	6	No	No	No pregnancy	No	No miscarriage	No birth	>=35	23-25	>=4	>=8	ICSI
Female factor	CT	29	21.51	8	6	2	No	Yes	Primary	4	Short protocol	12.6	C	5.45	7.52	5475	5.27	0.78	150	1237.5	7	15	10	No	No	No pregnancy	No	No miscarriage	No birth	<35	20-23	>=4	>=8	IVF
Female factor	CT	40	20.7	4	4	2	No	No	Secondary	13	Short protocol	12.8	B	6.1	7.9	4037	1.3	0.46	225	1800	8	14	9	No	No	No pregnancy	No	No miscarriage	No birth	>=35	20-23	>=4	>=8	IVF
Female factor	CT	24	21	7	7	2	No	Yes	Primary	2	Short protocol	13	B	6.43	4.12	1521	0.43	0.37	150	1800	9	12	9	No	No	No pregnancy	No	No miscarriage	No birth	<35	20-23	<4	>=8	IVF
Female factor	CT	30	23.46	3	2	2	No	No	Primary	4	Short protocol	13.2	A	6.38	6.81	2343	8.73	0.44	75	975	7	5	2	No	No	No pregnancy	No	No miscarriage	No birth	<35	23-25	>=4	>=8	ICSI
Female factor	CT	35	24.97	2	2	2	No	No	Secondary	3	Short protocol	13.4	B	4.16	1.49	1424	3.37	0.73	225	2775	10	5	5	No	No	No pregnancy	No	No miscarriage	No birth	>=35	23-25	<4	>=8	IVF
Female factor	CT	43	23.8	2	2	2	No	No	Secondary	2	Short protocol	13.5	B	9.93	6.29	1164	0.72	0.77	225	1800	8	8	3	No	No	No pregnancy	No	No miscarriage	No birth	>=35	23-25	<4	>=8	IVF
Female factor	CT	26	19.81	6	5	2	No	No	Secondary	4	Short protocol	7.3	B	6.3	2.19	3019	0.12	0.98	112.5	1612.5	10	10	8	Yes	Yes	NA	No	No miscarriage	No birth	<35	18-20	>=4	<8	IVF
Female factor	CT	33	21.64	8	8	2	No	No	Primary	4	Short protocol	7.5	A	6.28	4.19	2375	0.49	0.24	225	2025	10	16	13	Yes	Yes	NA	No	No miscarriage	No birth	<35	20-23	>=4	<8	IVF
Male factor	CT	31	24.54	2	2	2	Yes	Yes	Primary	3	Short protocol	8.2	B	5.92	5.74	1848	0.73	0.77	112.5	1912.5	12	5	4	Yes	Yes	NA	No	No miscarriage	Term birth	<35	23-25	<4	>=8	IVF
Female factor	CT	24	21.63	5	3	2	Yes	Yes	Secondary	3	Short protocol	8.3	B	7.17	5.59	5070	0.79	0.91	150	2550	14	14	5	Yes	Yes	NA	No	No miscarriage	Term birth	<35	20-23	<4	>=8	ICSI
Female factor	CT	29	20.55	3	3	2	Yes	Yes	Secondary	3	Short protocol	8.4	B	6.39	5.05	3224	5.08	1.08	187.5	1500	8	10	7	Yes	Yes	NA	No	No miscarriage	Term birth	<35	20-23	<4	>=8	IVF
Female factor	CT	29	22.19	2	2	2	No	Yes	Primary	7	Short protocol	9.1	B	5.06	6.65	1231	0.91	0.64	75	2118.75	19	10	4	Yes	Yes	NA	No	No miscarriage	Term birth	<35	20-23	>=4	>=8	IVF
Male factor	CT	30	19.9	6	6	2	Yes	Yes	Primary	1	Short protocol	9.2	B	6.78	5.48	1552	0.2	0.45	112.5	787.5	9	9	6	Yes	Yes	NA	No	No miscarriage	Preterm birth	<35	18-20	<4	>=8	ICSI
Male factor	CT	36	19.53	7	7	2	Yes	Yes	Primary	10	Short protocol	9.4	A	6.04	4.29	2114	0.23	0.84	225	2250	10	17	11	Yes	Yes	NA	No	No miscarriage	Preterm birth	>=35	18-20	>=4	>=8	ICSI
Female factor	CT	30	22.19	13	12	2	Yes	Yes	Primary	1	Short protocol	9.5	B	5.56	13.09	4320	2.07	0.88	187.5	1725	9	17	13	Yes	Yes	NA	No	No miscarriage	Term birth	<35	20-23	<4	>=8	IVF
Female factor	CT	29	21.64	4	3	2	Yes	Yes	Primary	4	Short protocol	9.8	B	9.3	4.7	1895	1.36	0.47	187.5	1687.5	8	4	4	Yes	Yes	NA	No	No miscarriage	Term birth	<35	20-23	>=4	>=8	IVF
Female factor	CT	30	23.44	7	5	2	Yes	Yes	Primary	4	Short protocol	10	B	6.62	3.66	2680	0.63	0.72	225	2175	9	12	9	Yes	Yes	NA	No	No miscarriage	Term birth	<35	23-25	>=4	>=8	IVF
Female factor	CT	29	24.2	7	5	2	Yes	Yes	Secondary	2	Short protocol	10	A	7.13	5.02	3236	0.83	0.71	225	1612.5	8	12	7	Yes	Yes	NA	No	No miscarriage	Term birth	<35	23-25	<4	>=8	ICSI
Female factor	CT	27	20.55	9	8	2	Yes	Yes	Primary	2	Short protocol	10.3	A	6.3	4	3228	0.95	0.79	112.5	1537.5	10	18	14	Yes	Yes	NA	No	No miscarriage	Term birth	<35	20-23	<4	>=8	IVF
Female factor	CT	37	19.98	5	5	2	Yes	Yes	Secondary	3	Short protocol	10.7	A	7.28	4.96	1737	0.37	0.71	225	2025	9	9	7	Yes	Yes	NA	No	No miscarriage	Term birth	>=35	18-20	<4	>=8	IVF
Female factor	CT	27	20.43	7	7	2	Yes	Yes	Secondary	4	Short protocol	10.9	B	6.6	4.04	6205	11.9	1.36	131.25	918.75	7	13	11	Yes	Yes	NA	No	No miscarriage	Term birth	<35	20-23	>=4	>=8	IVF
Female factor	CT	36	21.5	4	2	2	Yes	Yes	Primary	2	Short protocol	10.9	A	5.8	8.89	3698	0.82	1.32	150	1200	8	11	7	Yes	Yes	NA	No	No miscarriage	Preterm birth	>=35	20-23	<4	>=8	IVF
Female factor	CT	34	19.92	7	6	2	Yes	Yes	Secondary	5	Short protocol	11.7	C	3.91	5.66	2234	0.21	0.49	112.5	1481.25	10	11	8	Yes	Yes	NA	No	No miscarriage	Term birth	<35	18-20	>=4	>=8	IVF
Male factor	CT	27	21.77	2	2	2	Yes	Yes	Primary	4	Short protocol	11.7	A	4.78	4.79	654.3	0.88	0.39	112.5	1012.5	9	6	3	Yes	Yes	NA	No	No miscarriage	Term birth	<35	20-23	>=4	>=8	ICSI
Female factor	CT	29	18.67	7	6	2	Yes	Yes	Primary	4	Short protocol	11.9	B	5.98	3.05	7875	2.34	0.67	112.5	1162.5	10	11	8	Yes	Yes	NA	No	No miscarriage	Term birth	<35	18-20	>=4	>=8	IVF
Female factor	CT	32	20.2	2	2	2	Yes	Yes	Secondary	6	Short protocol	11.9	B	5.75	4.9	1975	0.66	0.74	112.5	1012.5	8	10	5	Yes	Yes	NA	No	No miscarriage	Term birth	<35	20-23	>=4	>=8	IVF
Female factor	CT	22	21.91	2	2	2	Yes	Yes	Secondary	1	Short protocol	12	A	7.11	3.73	1465	0.6	1.12	112.5	1687.5	11	3	3	Yes	Yes	NA	No	No miscarriage	Preterm birth	<35	20-23	<4	>=8	IVF
Female factor	CT	37	22.22	3	3	2	Yes	Yes	Secondary	9	Short protocol	12.6	B	8.93	3.89	1689	5.39	0.78	225	1350	6	5	4	Yes	Yes	NA	No	No miscarriage	Term birth	>=35	20-23	>=4	>=8	IVF
Female factor	CT	34	19.2	2	2	2	Yes	Yes	Secondary	1	Short protocol	13.1	A	7.83	2.98	1939	0.16	0.58	225	3000	11	6	2	Yes	Yes	NA	No	No miscarriage	Preterm birth	<35	18-20	<4	>=8	IVF
Female factor	CT	29	20.8	6	6	2	Yes	Yes	Primary	1	Short protocol	15.6	B	8.34	6.61	1999	0.95	1.16	131.25	1575	9	14	7	Yes	Yes	NA	No	No miscarriage	Term birth	<35	20-23	<4	>=8	IVF
Female factor	CT	34	23.5	5	2	2	Yes	Yes	Secondary	2	Short protocol	7.2	B	5.32	3.49	2035	2.06	1.22	225	3375	12	8	5	Yes	Yes	NA	No	No miscarriage	Term birth	<35	23-25	<4	<8	IVF
Female factor	CT	28	19.38	11	10	2	Yes	Yes	Secondary	2	Short protocol	7.4	A	5.76	4.31	3098	0.32	0.64	150	1350	9	14	12	Yes	Yes	NA	No	No miscarriage	Term birth	<35	18-20	<4	<8	IVF
Female factor	CT	30	19.1	2	2	2	Yes	Yes	Secondary	2	Short protocol	7.6	B	5.44	3.25	2401	0.24	0.74	225	2025	9	10	8	Yes	Yes	NA	No	No miscarriage	Term birth	<35	18-20	<4	<8	IVF
Female factor	CT	26	19.07	2	2	2	Yes	Yes	Primary	5	Short protocol	8.8	B	6.01	13.3	6260	1.8	0.69	75	656.25	8	4	3	Yes	Yes	NA	No	No miscarriage	Term birth	<35	18-20	>=4	>=8	ICSI
Female factor	CT	32	20	2	2	2	Yes	Yes	Primary	4	Short protocol	8.9	B	3.54	8.19	5706	6.06	0.9	187.5	1125	6	16	10	Yes	Yes	NA	No	No miscarriage	Term birth	<35	20-23	>=4	>=8	IVF
Female factor	CT	41	25	5	5	2	Yes	Yes	Secondary	6	Short protocol	8.9	B	8.32	6.31	1732	2.47	0.87	300	2400	8	6	5	Yes	Yes	NA	No	No miscarriage	Term birth	>=35	23-25	>=4	>=8	IVF
Female factor	CT	29	20.93	7	5	2	Yes	Yes	Secondary	4	Short protocol	8.9	A	6.08	4.2	1844	0.15	0.82	150	1575	10	12	7	Yes	Yes	NA	No	No miscarriage	Term birth	<35	20-23	>=4	>=8	IVF
Male factor	CT	24	18.4	6	5	2	Yes	Yes	Secondary	5	Short protocol	9.2	B	5.62	9.08	6350	1.56	0.51	93.75	731.25	8	11	7	Yes	Yes	NA	No	No miscarriage	Term birth	<35	18-20	>=4	>=8	ICSI
Female factor	CT	30	24.12	5	4	2	Yes	Yes	Primary	3	Short protocol	9.3	A	3.72	3.77	2799	0.2	0.98	150	1706.25	11	10	5	Yes	Yes	NA	No	No miscarriage	Term birth	<35	23-25	<4	>=8	ICSI
Male factor	CT	27	19.14	2	2	2	Yes	Yes	Primary	1	Short protocol	9.5	A	6.25	5.31	2185	0.45	1.34	112.5	1537.5	11	9	5	Yes	Yes	NA	No	No miscarriage	Term birth	<35	18-20	<4	>=8	ICSI
Female factor	CT	33	22.8	2	2	2	Yes	Yes	Secondary	2	Short protocol	9.5	A	4.7	4.52	648.6	1.76	0.36	75	600	8	2	2	Yes	Yes	NA	No	No miscarriage	Term birth	<35	20-23	<4	>=8	IVF
Female factor	CT	32	24.97	2	2	2	Yes	Yes	Secondary	6	Short protocol	9.8	C	6.8	2.9	2987	1.27	1.23	225	1875	8	8	4	Yes	Yes	NA	No	No miscarriage	Term birth	<35	23-25	>=4	>=8	ICSI
Female factor	CT	24	24.39	8	8	2	Yes	Yes	Secondary	2	Short protocol	9.8	A	5.92	4.53	1948	1.21	0.39	93.75	937.5	10	15	14	Yes	Yes	NA	No	No miscarriage	Term birth	<35	23-25	<4	>=8	IVF
Female factor	CT	26	22.21	8	8	2	Yes	Yes	Primary	3	Short protocol	10	B	4.82	6.72	6360	9.52	0.99	112.5	750	8	14	8	Yes	Yes	NA	No	No miscarriage	Term birth	<35	20-23	<4	>=8	IVF
Female factor	CT	39	22.1	2	1	2	Yes	Yes	Secondary	1	Short protocol	10.1	B	8.01	2.24	942.6	4.49	0.32	225	1800	7	3	3	Yes	Yes	NA	No	No miscarriage	Preterm birth	>=35	20-23	<4	>=8	IVF
Female factor	CT	33	23.23	2	2	2	Yes	Yes	Primary	4	Short protocol	10.2	A	6.8	4	3604	0.63	0.93	225	2250	10	13	9	Yes	Yes	NA	No	No miscarriage	Term birth	<35	23-25	>=4	>=8	IVF
Female factor	CT	24	20.55	5	5	2	Yes	Yes	Primary	2	Short protocol	10.3	B	6.75	13.62	1198	0.67	0.28	75	675	9	14	11	Yes	Yes	NA	No	No miscarriage	Term birth	<35	20-23	<4	>=8	ICSI
Female factor	CT	32	23.94	4	4	2	Yes	Yes	Secondary	1	Short protocol	10.4	B	6.4	1.7	1172.3	0.64	0.73	225	2700	12	5	4	Yes	Yes	NA	No	No miscarriage	Term birth	<35	23-25	<4	>=8	IVF
Female factor	CT	25	20.57	10	10	2	Yes	Yes	Secondary	3	Short protocol	10.5	B	5.96	1.7	1741	0.21	0.87	187.5	2625	12	12	12	Yes	Yes	NA	No	No miscarriage	Term birth	<35	20-23	<4	>=8	IVF
Female factor	CT	35	20.55	7	7	2	Yes	Yes	Secondary	8	Short protocol	10.5	A	6.7	3.8	1289	0.66	0.24	225	2100	9	7	7	Yes	Yes	NA	No	No miscarriage	Term birth	>=35	20-23	>=4	>=8	ICSI
Female factor	CT	27	20.96	2	2	2	Yes	Yes	Primary	2	Short protocol	10.5	A	9.43	5.35	4633	2.3	1.4	112.5	3225	16	6	2	Yes	Yes	NA	No	No miscarriage	Term birth	<35	20-23	<4	>=8	IVF
Female factor	CT	33	22.22	3	3	2	Yes	Yes	Secondary	2	Short protocol	10.5	A	5.27	1.95	2592	0.76	0.81	150	1200	8	6	5	Yes	Yes	NA	No	No miscarriage	Term birth	<35	20-23	<4	>=8	IVF
Female factor	CT	30	24.22	1	1	1	Yes	Yes	Primary	3	Short protocol	10.6	A	4.03	10.3	900.1	1.83	0.36	75	2025	15	5	1	Yes	Yes	NA	No	No miscarriage	Term birth	<35	23-25	<4	>=8	IVF
Female factor	CT	28	18.7	6	6	2	Yes	Yes	Primary	2	Short protocol	10.7	B	7.28	7.74	3330	1.43	0.59	112.5	900	8	8	6	Yes	Yes	NA	No	No miscarriage	Preterm birth	<35	18-20	<4	>=8	ICSI
Male factor	CT	26	19.2	5	4	2	Yes	Yes	Primary	2	Short protocol	10.7	B	6.15	2.76	3824	0.93	0.27	75	1875	4	14	11	Yes	Yes	NA	No	No miscarriage	Term birth	<35	18-20	<4	>=8	ICSI
Female factor	CT	38	22.3	7	5	2	Yes	Yes	Secondary	1	Short protocol	11	C	4.62	4.91	1807	1.72	1.46	225	2850	10	12	11	Yes	Yes	NA	No	No miscarriage	Term birth	>=35	20-23	<4	>=8	IVF
Female factor	CT	36	19.78	4	4	2	Yes	Yes	Secondary	3	Short protocol	11	A	8.79	6.13	1872	0.82	0.39	187.5	1687.5	9	11	8	Yes	Yes	NA	No	No miscarriage	Preterm birth	>=35	18-20	<4	>=8	IVF
Female factor	CT	33	18.73	2	2	2	Yes	Yes	Primary	4	Short protocol	11.1	B	5.93	8.71	9230	8.16	0.83	75	562.5	7	18	10	Yes	Yes	NA	No	No miscarriage	Term birth	<35	18-20	>=4	>=8	IVF
Female factor	CT	40	24.65	3	3	2	Yes	Yes	Secondary	14	Short protocol	11.2	C	6.89	1.87	1007	0.44	0.44	225	2270	10	9	5	Yes	Yes	NA	No	No miscarriage	Term birth	>=35	23-25	>=4	>=8	IVF
Female factor	CT	32	21.48	7	7	2	Yes	Yes	Secondary	2	Short protocol	11.4	B	7.17	4.14	5300	0.66	1.48	225	2700	12	13	12	Yes	Yes	NA	No	No miscarriage	Term birth	<35	20-23	<4	>=8	IVF
Male factor	CT	25	18.49	6	5	2	Yes	Yes	Primary	3	Short protocol	11.4	A	5.57	4.9	2454	1.24	1.31	112.5	1687.5	15	9	6	Yes	Yes	NA	No	No miscarriage	Term birth	<35	18-20	<4	>=8	ICSI
Female factor	CT	33	24.6	2	2	2	Yes	Yes	Secondary	1	Short protocol	11.7	A	9.17	4.76	1228	0.93	0.39	187.5	2812.5	12	6	3	Yes	Yes	NA	No	No miscarriage	Term birth	<35	23-25	<4	>=8	IVF
Female factor	CT	30	21.78	4	4	2	Yes	Yes	Primary	5	Short protocol	11.8	B	5.76	3.47	1545	0.39	0.37	187.5	1875	9	9	6	Yes	Yes	NA	No	No miscarriage	Term birth	<35	20-23	>=4	>=8	ICSI
Female factor	CT	35	18.03	5	5	2	Yes	Yes	Primary	6	Short protocol	11.8	B	7.84	4.22	2801	0.28	0.4	187.5	1875	9	12	7	Yes	Yes	NA	No	No miscarriage	Term birth	>=35	18-20	>=4	>=8	IVF
Male factor	CT	25	19.98	13	11	2	Yes	Yes	Primary	4	Short protocol	11.9	A	4.87	6.66	3918	2.02	0.7	75	2100	16	17	16	Yes	Yes	NA	No	No miscarriage	Term birth	<35	18-20	>=4	>=8	ICSI
Female factor	CT	25	24.03	3	3	2	Yes	Yes	Secondary	6	Short protocol	12.2	A	6.4	4.7	1410	1.46	0.77	112.5	1275	10	6	3	Yes	Yes	NA	No	No miscarriage	Term birth	<35	23-25	>=4	>=8	IVF
Female factor	CT	38	19.2	4	4	2	Yes	Yes	Secondary	3	Short protocol	12.4	B	8.62	5.88	1617	6.22	0.63	225	1575	7	4	4	Yes	Yes	NA	No	No miscarriage	Term birth	>=35	18-20	<4	>=8	IVF
Female factor	CT	30	23.23	2	2	2	Yes	Yes	Secondary	2	Short protocol	12.6	B	6.9	3	2843	5.3	0.2	150	1050	7	7	3	Yes	Yes	NA	No	No miscarriage	Term birth	<35	23-25	<4	>=8	IVF
Female factor	CT	26	20.55	1	1	1	Yes	Yes	Primary	6	Short protocol	12.9	C	6.83	2.97	1056	0.99	1.32	225	2700	12	5	2	Yes	Yes	NA	No	No miscarriage	Term birth	<35	20-23	>=4	>=8	IVF
Female factor	CT	32	19.8	1	1	1	Yes	Yes	Secondary	4	Short protocol	13.1	A	9.87	6.85	1657	0.6	0.58	75	2100	11	3	2	Yes	Yes	NA	No	No miscarriage	Term birth	<35	18-20	>=4	>=8	IVF
Female factor	CT	44	23.7	7	5	2	Yes	Yes	Secondary	7	Short protocol	13.2	B	4.58	1.91	3132	1.12	0.72	187.5	1500	8	16	12	Yes	Yes	NA	No	No miscarriage	Term birth	>=35	23-25	>=4	>=8	IVF
Female factor	CT	33	18.7	5	5	2	Yes	Yes	Secondary	1	Short protocol	13.2	B	6.68	4.54	4576	0.68	0.76	187.5	1875	10	8	6	Yes	Yes	NA	No	No miscarriage	Term birth	<35	18-20	<4	>=8	IVF
Female factor	CT	30	21.08	12	12	2	Yes	Yes	Secondary	3	Short protocol	13.8	B	5.85	1.53	3307	0.9	1.25	225	2250	10	16	9	Yes	Yes	NA	No	No miscarriage	Term birth	<35	20-23	<4	>=8	IVF
Female factor	CT	38	22.19	7	7	2	Yes	Yes	Secondary	4	Short protocol	13.8	B	4.68	1.62	3075	1.63	1.28	225	1800	8	12	8	Yes	Yes	NA	No	No miscarriage	Preterm birth	>=35	20-23	>=4	>=8	IVF
Female factor	CT	37	20	2	2	2	Yes	Yes	Primary	10	Short protocol	14.3	B	8.85	5.57	1251	0.63	0.28	300	2700	9	8	4	Yes	Yes	NA	No	No miscarriage	Term birth	>=35	20-23	>=4	>=8	IVF
Female factor	TT	27	20.44	4	4	2	No	No	Primary	3	Short protocol	8.9	A	7.8	14.65	2882	3.4	0.65	75	2306.25	17	5	4	No	No	No pregnancy	No	No miscarriage	No birth	<35	20-23	<4	>=8	IVF
Male factor	TT	25	18	4	4	2	No	No	Primary	1	Short protocol	14.8	A	7.58	4.37	1057	1.04	0.26	75	506.25	8	4	4	Yes	No	No pregnancy	No	No miscarriage	No birth	<35	18-20	<4	>=8	ICSI
Female factor	TT	36	20.03	2	1	2	No	No	Secondary	19	Short protocol	8.1	B	8.16	6.32	2010	0.62	0.39	187.5	1987.5	9	4	3	Yes	Yes	NA	Yes	early miscarriage	No birth	>=35	20-23	>=4	>=8	IVF
Female factor	TT	39	22.19	2	2	2	No	No	Secondary	9	Short protocol	8.4	B	8.18	4.45	1584	0.1	0.48	225	2700	11	5	2	Yes	Yes	NA	Yes	early miscarriage	No birth	>=35	20-23	>=4	>=8	IVF
Female factor	TT	37	21.91	6	4	2	No	No	Secondary	16	Short protocol	10.2	B	8.81	7.69	3263	3.31	0.34	225	1800	8	10	6	No	No	No pregnancy	No	No miscarriage	No birth	>=35	20-23	>=4	>=8	IVF
Female factor	TT	36	22.1	3	3	2	No	No	Secondary	15	Short protocol	7.1	A	6.33	2.71	893.5	0.32	0.58	225	2250	10	7	3	No	No	No pregnancy	No	No miscarriage	No birth	>=35	20-23	>=4	<8	ICSI
Female factor	TT	39	21.09	1	1	1	No	No	Secondary	5	Short protocol	7.2	A	9.9	8.1	1333	1.65	0.32	300	2100	7	2	1	No	No	No pregnancy	No	No miscarriage	No birth	>=35	20-23	>=4	<8	ICSI
Female factor	TT	28	22.58	2	2	2	No	No	Secondary	1	Short protocol	7.9	A	7.54	5.72	3217	0.1	0.74	150	1950	11	15	4	No	No	No pregnancy	No	No miscarriage	No birth	<35	20-23	<4	<8	IVF
Female factor	TT	27	19.14	7	4	2	No	No	Secondary	1	Short protocol	7.9	A	8.32	7.38	1499	0.13	0.82	225	2400	10	8	7	No	No	No pregnancy	No	No miscarriage	No birth	<35	18-20	<4	<8	IVF
Female factor	TT	28	23.62	2	2	2	No	No	Primary	3	Short protocol	8	B	4.3	6.2	7040	6.79	1.19	112.5	1162.5	8	13	3	Yes	No	Biochemical pregnancy	No	Biopregnancy loss	No birth	<35	23-25	<4	>=8	ICSI
Female factor	TT	39	23.1	3	3	2	No	No	Secondary	6	Short protocol	8.3	B	9.5	4.11	2035	8.14	0.35	225	1650	7	8	4	No	No	No pregnancy	No	No miscarriage	No birth	>=35	23-25	>=4	>=8	IVF
Female factor	TT	37	20.03	6	5	2	No	No	Secondary	5	Short protocol	8.4	B	6.16	5.07	8425	4.84	0.66	225	1575	7	9	7	No	No	No pregnancy	No	No miscarriage	No birth	>=35	20-23	>=4	>=8	IVF
Female factor	TT	29	21.1	6	3	2	No	No	Primary	2	Short protocol	8.7	A	6.96	3.85	2338	0.69	0.44	150	1200	8	9	8	No	No	No pregnancy	No	No miscarriage	No birth	<35	20-23	<4	>=8	IVF
Female factor	TT	32	19.72	2	1	2	No	No	Primary	3	Short protocol	8.9	B	5.4	3.84	3425	0.28	0.61	150	1350	9	10	2	No	No	No pregnancy	No	No miscarriage	No birth	<35	18-20	<4	>=8	ICSI
Female factor	TT	29	19.68	3	2	2	No	No	Secondary	2	Short protocol	9.1	B	8.32	6.32	2243	0.99	0.51	112.5	1462.5	9	9	4	No	No	No pregnancy	No	No miscarriage	No birth	<35	18-20	<4	>=8	IVF
Female factor	TT	37	22.31	2	2	2	No	No	Secondary	6	Short protocol	9.1	A	7.24	6.03	2313	2.45	0.36	225	1800	8	7	4	No	No	No pregnancy	No	No miscarriage	No birth	>=35	20-23	>=4	>=8	IVF
Female factor	TT	33	20	2	1	2	No	No	Primary	11	Short protocol	9.2	B	6.43	2.51	2210	1.39	0.78	150	1200	8	4	2	No	No	No pregnancy	No	No miscarriage	No birth	<35	20-23	>=4	>=8	IVF
Male factor	TT	31	24	2	1	2	No	No	Secondary	8	Short protocol	9.2	A	5.82	2.55	4173	2.45	1.1	150	1200	8	8	3	No	No	No pregnancy	No	No miscarriage	No birth	<35	23-25	>=4	>=8	ICSI
Female factor	TT	32	22.8	1	1	1	No	No	Secondary	1	Short protocol	9.2	A	7.48	2.91	2718	1.64	0.43	225	1800	8	8	1	No	No	No pregnancy	No	No miscarriage	No birth	<35	20-23	<4	>=8	IVF
Female factor	TT	41	23.4	4	3	2	No	No	Secondary	12	Short protocol	9.9	B	8.64	2.57	3680	1.21	1.06	225	2175	9	16	8	No	No	No pregnancy	No	No miscarriage	No birth	>=35	23-25	>=4	>=8	IVF
Female factor	TT	28	22.22	4	4	2	No	No	Primary	1	Short protocol	10.1	A	8.85	11.31	1028	0.4	0.4	150	1500	10	7	5	No	No	No pregnancy	No	No miscarriage	No birth	<35	20-23	<4	>=8	IVF
Female factor	TT	40	23.11	3	2	2	No	No	Secondary	1	Short protocol	10.2	A	6.83	4.02	2495	5.63	0.57	225	2250	10	5	4	No	No	No pregnancy	No	No miscarriage	No birth	>=35	23-25	<4	>=8	IVF
Female factor	TT	29	20	4	2	2	No	No	Secondary	2	Short protocol	10.4	B	8.88	5.39	1566	0.47	0.94	150	1650	11	10	7	No	No	No pregnancy	No	No miscarriage	No birth	<35	20-23	<4	>=8	IVF
Female factor	TT	33	23.7	4	3	2	No	No	Secondary	3	Short protocol	10.6	B	5.82	5.58	1785	1.57	0.4	75	600	8	7	6	No	No	No pregnancy	No	No miscarriage	No birth	<35	23-25	<4	>=8	IVF
Female factor	TT	26	21.2	1	1	1	No	No	Primary	3	Short protocol	10.8	B	8.45	2.24	1875	2.13	0.47	187.5	1575	8	12	2	No	No	No pregnancy	No	No miscarriage	No birth	<35	20-23	<4	>=8	IVF
Male factor	TT	30	19.95	2	2	2	No	No	Primary	3	Short protocol	11.2	A	7.5	6.5	1602	3.35	0.62	75	862.5	8	6	4	Yes	No	Biochemical pregnancy	No	Biopregnancy loss	No birth	<35	18-20	<4	>=8	ICSI
Female factor	TT	37	20	4	3	2	No	Yes	Secondary	13	Short protocol	11.5	B	4.8	18.2	3563.2	20.4	0.39	225	3075	13	12	10	No	No	No pregnancy	No	No miscarriage	No birth	>=35	20-23	>=4	>=8	ICSI
Female factor	TT	26	19.14	4	4	2	No	No	Secondary	3	Short protocol	11.8	A	9.49	4.18	2038	1.18	0.32	150	1725	8	7	5	No	No	No pregnancy	No	No miscarriage	No birth	<35	18-20	<4	>=8	IVF
Male factor	TT	27	22	5	3	2	No	No	Primary	3	Short protocol	13.2	B	7.87	5.06	2064	2.95	0.83	150	2175	13	9	5	No	No	No pregnancy	No	No miscarriage	No birth	<35	20-23	<4	>=8	ICSI
Female factor	TT	27	22.83	2	2	2	No	No	Primary	1	Short protocol	13.6	B	7.21	11.59	4091	2.47	1.04	112.5	900	8	8	6	Yes	No	Biochemical pregnancy	No	Biopregnancy loss	No birth	<35	20-23	<4	>=8	ICSI
Female factor	TT	30	24.9	3	3	2	Yes	Yes	Primary	4	Short protocol	10.2	B	5.59	2.44	1125	1.36	0.67	225	1800	8	7	3	Yes	Yes	NA	No	No miscarriage	Term birth	<35	23-25	>=4	>=8	IVF
Female factor	TT	31	24.97	2	2	2	Yes	Yes	Primary	10	Short protocol	10.2	A	6.81	4.01	2791	0.94	1.38	187.5	2362.5	11	9	4	Yes	Yes	NA	No	No miscarriage	Term birth	<35	23-25	>=4	>=8	IVF
Female factor	TT	31	21.76	2	2	2	Yes	Yes	Secondary	4	Short protocol	11.4	B	4.84	6.67	8285	2.08	0.88	150	1312.5	9	17	3	Yes	Yes	NA	No	No miscarriage	Preterm birth	<35	20-23	>=4	>=8	IVF
Male factor	TT	28	22.2	2	2	2	Yes	Yes	Primary	3	Short protocol	7.6	A	6.72	4.12	1064	0.24	0.69	112.5	1462.5	13	9	6	Yes	Yes	NA	No	No miscarriage	Term birth	<35	20-23	<4	<8	ICSI
Male factor	TT	31	22.21	6	6	2	Yes	Yes	Primary	1	Short protocol	7.9	B	8.44	8.88	5365	4.3	1.3	225	1687.5	7	9	6	Yes	Yes	NA	No	No miscarriage	Preterm birth	<35	20-23	<4	<8	ICSI
Female factor	TT	30	20.03	5	5	2	Yes	Yes	Primary	10	Short protocol	9.3	A	6.02	3.8	2397	1.15	0.59	187.5	1827.5	8	9	6	Yes	Yes	NA	No	No miscarriage	Term birth	<35	20-23	>=4	>=8	IVF
Female factor	TT	28	23	4	3	2	Yes	Yes	Primary	4	Short protocol	10.5	A	3.39	4.53	5506	10.9	1.31	112.5	787.5	7	13	4	Yes	Yes	NA	No	No miscarriage	Term birth	<35	23-25	>=4	>=8	ICSI
Female factor	TT	29	23.83	3	3	2	Yes	Yes	Primary	3	Short protocol	11.3	A	10.61	4.02	1286	0.19	0.76	187.5	2287.5	10	10	3	Yes	Yes	NA	No	No miscarriage	Term birth	<35	23-25	<4	>=8	IVF
Female factor	TT	33	24.1	7	6	1	Yes	Yes	Secondary	3	Short protocol	11.9	A	9.58	4.11	1049	0.17	0.71	225	2250	11	8	7	Yes	Yes	NA	No	No miscarriage	Term birth	<35	23-25	<4	>=8	IVF
Female factor	TT	33	22.31	1	1	1	Yes	Yes	Primary	3	Short protocol	12.1	B	6.54	3.7	466.4	0.25	0.91	150	2250	12	3	2	Yes	Yes	NA	No	No miscarriage	Term birth	<35	20-23	<4	>=8	IVF
Female factor	TT	37	21.26	2	2	1	Yes	Yes	Secondary	2	Short protocol	12.6	A	5	4.66	2681	1.13	0.59	225	1875	8	16	4	Yes	Yes	NA	No	No miscarriage	Preterm birth	>=35	20-23	<4	>=8	ICSI
Female factor	TT	36	24.44	2	2	2	Yes	Yes	Secondary	1	Short protocol	13	A	8	1.6	5540	1.21	1.07	225	2550	9	16	4	Yes	Yes	NA	No	No miscarriage	Term birth	>=35	23-25	<4	>=8	IVF
Male factor	CC	26	24.73	2	2	2	No	No	Primary	4	Long protocol	8.8	B	4.7	3.8	1705	4.21	0.44	150	1912.5	10	4	2	Yes	Yes	NA	Yes	early miscarriage	No birth	<35	23-25	>=4	>=8	ICSI
Female factor	CC	30	20	5	5	2	No	No	Primary	4	Long protocol	8.9	A	4.62	3.05	2272	1.36	1.34	93.75	1143.75	12	7	6	Yes	Yes	NA	Yes	early miscarriage	No birth	<35	20-23	>=4	>=8	ICSI
Female factor	CC	28	21.9	3	2	2	No	No	Primary	10	Long protocol	10.5	C	6.52	5.4	1476	4.39	0.52	150	2512.5	12	5	4	Yes	Yes	NA	Yes	Late miscarriage	No birth	<35	20-23	>=4	>=8	ICSI
Female factor	CC	37	22.6	3	2	2	No	No	Secondary	15	Long protocol	7.1	B	5.51	3.93	2162	1.1	1.39	225	2250	10	6	4	Yes	Yes	NA	Yes	Late miscarriage	No birth	>=35	20-23	>=4	<8	IVF
Female factor	CC	31	20.8	11	11	2	No	Yes	Primary	4	Long protocol	7.5	B	5.74	5.45	3260	3.85	0.92	150	1650	11	13	12	Yes	Yes	NA	Yes	Late miscarriage	No birth	<35	20-23	>=4	<8	IVF
Female factor	CC	34	25	2	2	2	No	No	Secondary	2	Long protocol	8	B	5.15	3.72	806.5	1.35	0.67	150	1500	10	3	2	Yes	Yes	NA	Yes	early miscarriage	No birth	<35	23-25	<4	>=8	ICSI
Female factor	CC	37	22.86	4	3	2	No	No	Secondary	1	Long protocol	8.4	A	6.49	3.41	5025	2.87	0.89	225	2250	10	8	4	Yes	Yes	NA	Yes	early miscarriage	No birth	>=35	20-23	<4	>=8	IVF
Female factor	CC	23	21.34	2	2	2	No	No	Primary	5	Long protocol	8.7	B	5.55	7.5	1778	3.16	0.71	112.5	1575	13	3	3	Yes	Yes	Ectopic pregnancy	No	No miscarriage	No birth	<35	20-23	>=4	>=8	ICSI
Male factor	CC	31	23.31	2	2	2	No	No	Secondary	7	Long protocol	9.5	B	5.51	3.87	2261	5.97	1.02	150	2175	11	6	4	Yes	Yes	NA	Yes	early miscarriage	No birth	<35	23-25	>=4	>=8	ICSI
Female factor	CC	30	18.7	5	5	2	No	No	Secondary	4	Long protocol	9.6	B	6.13	13.54	6054	1.44	1.61	187.5	1875	10	12	7	Yes	Yes	Ectopic pregnancy	No	No miscarriage	No birth	<35	18-20	>=4	>=8	IVF
Female factor	CC	24	22.48	3	3	2	No	No	Primary	5	Long protocol	11	B	7.87	9.86	3939	1.97	0.58	150	2625	13	9	3	Yes	Yes	NA	Yes	early miscarriage	No birth	<35	20-23	>=4	>=8	ICSI
Female factor	CC	36	21.09	14	14	2	No	No	Secondary	7	Long protocol	11.3	B	6.35	9.2	7255	1.58	1.26	225	2700	12	20	17	Yes	Yes	NA	Yes	Late miscarriage	No birth	>=35	20-23	>=4	>=8	IVF
Male factor	CC	27	23.12	5	4	2	No	No	Primary	1	Long protocol	11.3	A	7.86	5.03	2200	3.1	0.87	150	1725	11	11	5	Yes	Yes	NA	Yes	Late miscarriage	No birth	<35	23-25	<4	>=8	ICSI
Female factor	CC	23	20.8	6	5	2	No	No	Primary	4	Long protocol	11.3	A	6.9	4.49	2556	2.63	0.77	112.5	1762.5	10	11	10	Yes	Yes	NA	Yes	early miscarriage	No birth	<35	20-23	>=4	>=8	IVF
Male factor	CC	35	20.31	2	2	2	No	No	Primary	14	Long protocol	11.5	A	4.83	5.6	3241	1.52	0.66	225	2700	10	10	4	Yes	Yes	NA	Yes	early miscarriage	No birth	>=35	20-23	>=4	>=8	ICSI
Female factor	CC	34	21.33	2	2	2	No	No	Secondary	8	Long protocol	11.5	A	8	4	2713	2.73	0.49	225	2250	10	10	6	Yes	Yes	NA	Yes	early miscarriage	No birth	<35	20-23	>=4	>=8	IVF
Female factor	CC	37	22.8	4	3	2	No	No	Secondary	1	Long protocol	11.7	A	6.47	5.72	4164	1.99	1.15	225	2475	11	12	11	Yes	Yes	NA	Yes	early miscarriage	No birth	>=35	20-23	<4	>=8	IVF
Female factor	CC	35	24.61	3	2	2	No	No	Secondary	2	Long protocol	11.9	B	9.83	4.83	1390	2.31	0.69	225	2475	11	8	5	Yes	Yes	NA	Yes	early miscarriage	No birth	>=35	23-25	<4	>=8	IVF
Female factor	CC	25	22.03	4	4	2	No	No	Secondary	1	Long protocol	12.1	B	2.15	2.55	3219	3.04	0.98	112.5	1537.5	12	6	4	Yes	Yes	NA	Yes	early miscarriage	No birth	<35	20-23	<4	>=8	ICSI
Female factor	CC	29	20.8	7	6	2	No	No	Primary	1	Long protocol	13.2	B	6.01	7.49	5839	2.31	1.3	187.5	1687.5	9	16	11	Yes	Yes	NA	Yes	early miscarriage	No birth	<35	20-23	<4	>=8	IVF
Female factor	CC	24	18.52	8	8	2	No	Yes	Secondary	2	Long protocol	13.3	B	8.85	5.11	3585	3.14	0.61	150	2100	12	14	7	Yes	Yes	Ectopic pregnancy	No	No miscarriage	No birth	<35	18-20	<4	>=8	IVF
Female factor	CC	29	22.22	3	2	2	No	No	Primary	3	Long protocol	13.6	A	8.1	6.66	4700	1.95	0.91	187.5	2437.5	10	18	5	Yes	Yes	Ectopic pregnancy	No	No miscarriage	No birth	<35	20-23	<4	>=8	IVF
Female factor	CC	25	18.8	3	2	2	No	No	Secondary	2	Long protocol	4.7	B	6.49	5.64	2476	1.71	1.08	150	1725	10	12	10	No	No	No pregnancy	No	No miscarriage	No birth	<35	18-20	<4	<8	IVF
Female factor	CC	34	23.11	7	6	2	No	No	Secondary	3	Long protocol	5.1	C	5.25	3.04	5772	1.45	1.54	187.5	1875	10	14	11	No	No	No pregnancy	No	No miscarriage	No birth	<35	23-25	<4	<8	IVF
Female factor	CC	27	20.17	11	10	2	No	Yes	Secondary	3	Long protocol	6.9	B	6.65	5.17	7150	1.05	0.97	187.5	1800	12	20	13	No	No	No pregnancy	No	No miscarriage	No birth	<35	20-23	<4	<8	ICSI
Female factor	CC	26	20.4	2	2	2	No	No	Secondary	5	Long protocol	7.3	B	6.25	3.89	2575	2.11	1.06	225	2025	9	6	4	Yes	No	Biochemical pregnancy	No	Biopregnancy loss	No birth	<35	20-23	>=4	<8	IVF
Female factor	CC	28	20.7	6	5	2	No	No	Secondary	3	Long protocol	7.7	A	7.27	7.48	2541	4.09	0.43	225	2475	11	7	6	No	No	No pregnancy	No	No miscarriage	No birth	<35	20-23	<4	<8	ICSI
Female factor	CC	33	22	7	7	2	No	Yes	Secondary	2	Long protocol	8	B	5.14	7.56	4678	1.31	0.84	187.5	2025	10	17	12	No	No	No pregnancy	No	No miscarriage	No birth	<35	20-23	<4	>=8	IVF
Female factor	CC	35	23.6	5	4	2	No	Yes	Primary	3	Long protocol	8	A	4.64	4.19	3138	1.69	1.21	225	2025	9	14	9	No	No	No pregnancy	No	No miscarriage	No birth	>=35	23-25	<4	>=8	IVF
Female factor	CC	26	21.8	5	5	2	No	Yes	Primary	1	Long protocol	8.1	B	5.41	4.19	2254	0.76	0.85	112.5	2437.5	14	6	6	Yes	No	Biochemical pregnancy	No	Biopregnancy loss	No birth	<35	20-23	<4	>=8	IVF
Female factor	CC	28	22.86	2	2	2	No	No	Secondary	1	Long protocol	8.1	B	5.3	3.5	1233	0.49	0.78	150	3750	19	9	5	No	No	No pregnancy	No	No miscarriage	No birth	<35	20-23	<4	>=8	IVF
Female factor	CC	26	25	6	3	2	No	No	Primary	2	Long protocol	8.2	B	3.89	11.34	5357	12.16	1.07	150	1500	10	8	7	No	No	No pregnancy	No	No miscarriage	No birth	<35	23-25	<4	>=8	IVF
Female factor	CC	42	22.5	2	2	2	No	No	Secondary	18	Long protocol	8.2	B	7.12	8.9	2842	2.31	0.39	187.5	1875	10	14	6	No	No	No pregnancy	No	No miscarriage	No birth	>=35	20-23	>=4	>=8	IVF
Female factor	CC	36	23.81	2	2	2	No	No	Secondary	8	Long protocol	8.3	B	3.79	5.21	1958	1.28	0.99	150	2175	13	8	4	No	No	No pregnancy	No	No miscarriage	No birth	>=35	23-25	>=4	>=8	IVF
Female factor	CC	34	23.37	3	3	2	No	Yes	Primary	3	Long protocol	8.6	A	5.52	5.94	7810	1.77	0.78	150	1950	10	20	10	Yes	No	Biochemical pregnancy	No	Biopregnancy loss	No birth	<35	23-25	<4	>=8	IVF
Female factor	CC	27	18	2	2	2	No	No	Primary	5	Long protocol	8.7	B	7.02	8.94	2916	3.44	0.51	93.75	1162.5	11	8	4	Yes	No	Biochemical pregnancy	No	Biopregnancy loss	No birth	<35	18-20	>=4	>=8	ICSI
Female factor	CC	29	19.65	3	3	2	No	Yes	Secondary	2	Long protocol	8.8	A	7.5	6.5	2852	2.01	0.56	150	2025	11	15	14	No	No	No pregnancy	No	No miscarriage	No birth	<35	18-20	<4	>=8	IVF
Female factor	CC	27	24	2	2	2	No	No	Primary	2	Long protocol	8.8	A	7.03	8.99	1525	1.73	0.31	112.5	1950	15	4	2	No	No	No pregnancy	No	No miscarriage	No birth	<35	23-25	<4	>=8	IVF
Female factor	CC	27	22.7	5	3	1	No	Yes	Primary	5	Long protocol	8.9	B	6.83	3.1	5088	1.25	0.69	150	1350	9	18	6	No	No	No pregnancy	No	No miscarriage	No birth	<35	20-23	>=4	>=8	IVF
Male factor	CC	26	19.23	5	4	2	No	Yes	Secondary	1	Long protocol	8.9	A	7.2	3.8	5255	2.76	0.82	87.5	1437.5	12	17	8	No	No	No pregnancy	No	No miscarriage	No birth	<35	18-20	<4	>=8	ICSI
Female factor	CC	33	20.43	4	3	2	No	No	Secondary	1	Long protocol	8.9	A	7	7.9	2916	2.02	0.8	187.5	1500	8	11	8	Yes	No	Biochemical pregnancy	No	Biopregnancy loss	No birth	<35	20-23	<4	>=8	IVF
Female factor	CC	24	23.56	2	2	2	No	No	Primary	1	Long protocol	9	A	4.33	2.48	3039	1.24	0.7	150	2700	13	10	7	No	No	No pregnancy	No	No miscarriage	No birth	<35	23-25	<4	>=8	IVF
Female factor	CC	37	24.03	4	3	2	No	No	Secondary	1	Long protocol	9.1	B	8.26	3.13	2316	3.12	0.85	225	2250	10	6	4	No	No	No pregnancy	No	No miscarriage	No birth	>=35	23-25	<4	>=8	IVF
Female factor	CC	27	22	3	2	2	No	No	Secondary	3	Long protocol	9.1	A	6.16	5.31	3888	4.19	0.48	150	1912.5	11	16	8	No	No	No pregnancy	No	No miscarriage	No birth	<35	20-23	<4	>=8	IVF
Female factor	CC	29	24.97	2	2	2	No	No	Secondary	4	Long protocol	9.1	A	5.09	4.4	1928	1.64	0.86	187.5	2100	10	10	7	No	No	No pregnancy	No	No miscarriage	No birth	<35	23-25	>=4	>=8	IVF
Female factor	CC	28	19.9	5	5	2	No	No	Primary	3	Long protocol	9.2	B	7.51	8.03	3568	3.54	0.59	112.5	2137.5	10	13	11	Yes	No	Biochemical pregnancy	No	Biopregnancy loss	No birth	<35	18-20	<4	>=8	IVF
Female factor	CC	33	24.4	6	3	2	No	No	Secondary	10	Long protocol	9.2	B	4.35	4.62	1665	0.96	0.47	112.5	1125	10	6	6	Yes	No	Biochemical pregnancy	No	Biopregnancy loss	No birth	<35	23-25	>=4	>=8	IVF
Female factor	CC	30	19.94	2	2	2	No	No	Primary	5	Long protocol	9.3	A	9.04	4.91	1982	2.3	0.56	150	1725	10	3	3	No	No	No pregnancy	No	No miscarriage	No birth	<35	18-20	>=4	>=8	IVF
Female factor	CC	24	25	7	6	2	No	Yes	Primary	3	Long protocol	9.4	B	6.28	9.06	2298	1.46	0.57	100	1000	10	9	7	No	No	No pregnancy	No	No miscarriage	No birth	<35	23-25	<4	>=8	ICSI
Female factor	CC	29	18.81	2	2	2	No	No	Primary	8	Long protocol	9.4	B	8.4	9	2702	1.72	0.78	112.5	1950	14	16	12	No	No	No pregnancy	No	No miscarriage	No birth	<35	18-20	>=4	>=8	ICSI
Female factor	CC	29	19.7	3	2	2	No	No	Primary	3	Long protocol	9.4	A	7.6	8.86	5079	3.61	1.36	150	1050	7	16	11	No	No	No pregnancy	No	No miscarriage	No birth	<35	18-20	<4	>=8	IVF
Female factor	CC	32	24.65	5	3	2	No	Yes	Secondary	12	Long protocol	9.5	A	5.9	5.01	8635	1.99	1.03	187.5	2512.5	12	12	11	No	No	No pregnancy	No	No miscarriage	No birth	<35	23-25	>=4	>=8	IVF
Female factor	CC	33	24.56	2	2	2	No	No	Secondary	8	Long protocol	9.5	A	8.22	6.52	3177	1.35	1.37	187.5	2587.5	12	17	9	No	No	No pregnancy	No	No miscarriage	No birth	<35	23-25	>=4	>=8	IVF
Female factor	CC	26	18.83	3	3	2	No	No	Primary	6	Long protocol	9.7	B	5.8	7.2	1661	1.33	0.26	75	712.5	9	5	3	No	No	No pregnancy	No	No miscarriage	No birth	<35	18-20	>=4	>=8	IVF
Female factor	CC	34	24.5	4	4	2	No	No	Secondary	7	Long protocol	9.7	B	7.03	7.03	1944	2.98	0.98	225	2325	10	12	4	No	No	No pregnancy	No	No miscarriage	No birth	<35	23-25	>=4	>=8	ICSI
Female factor	CC	28	24.03	8	8	2	No	Yes	Secondary	1	Long protocol	9.8	B	4.23	3.69	6950	2.05	0.48	150	1650	11	15	13	No	No	No pregnancy	No	No miscarriage	No birth	<35	23-25	<4	>=8	IVF
Female factor	CC	33	20.5	10	9	2	No	Yes	Secondary	8	Long protocol	9.8	A	9.26	9.26	5932	1.01	0.88	225	2100	10	17	12	No	No	No pregnancy	No	No miscarriage	No birth	<35	20-23	>=4	>=8	IVF
Female factor	CC	33	19.8	2	2	1	No	No	Secondary	1	Long protocol	9.8	B	7.41	8.27	3070	3.37	0.86	112.5	1650	12	12	10	No	No	No pregnancy	No	No miscarriage	No birth	<35	18-20	<4	>=8	IVF
Male factor	CC	21	21.48	2	2	2	No	No	Primary	3	Long protocol	9.8	A	5.74	5.22	3277	2.68	0.79	112.5	1350	11	6	4	No	No	No pregnancy	No	No miscarriage	No birth	<35	20-23	<4	>=8	ICSI
Female factor	CC	28	21.3	2	2	2	No	No	Primary	5	Long protocol	9.8	A	2.73	9.97	6193	1.12	1.56	112.5	2025	13	14	9	No	No	No pregnancy	No	No miscarriage	No birth	<35	20-23	>=4	>=8	IVF
Female factor	CC	34	23.42	2	2	2	No	No	Secondary	13	Long protocol	9.8	A	5.6	5.4	2117	2.94	0.47	150	2250	14	7	4	No	No	No pregnancy	No	No miscarriage	No birth	<35	23-25	>=4	>=8	IVF
Female factor	CC	35	24.97	1	1	1	No	No	Secondary	4	Long protocol	9.8	A	4.42	15.26	1412	0.89	0.5	225	2175	9	3	2	No	No	No pregnancy	No	No miscarriage	No birth	>=35	23-25	>=4	>=8	ICSI
Female factor	CC	26	19.38	5	5	2	No	Yes	Primary	4	Long protocol	9.9	B	5.48	4.26	2500	1.07	0.72	112.5	1687.5	11	8	6	No	No	No pregnancy	No	No miscarriage	No birth	<35	18-20	>=4	>=8	IVF
Female factor	CC	31	19.72	2	2	2	No	No	Primary	1	Long protocol	9.9	A	4.7	2.7	4002.7	1.3	1.15	187.5	2100	10	8	4	No	No	No pregnancy	No	No miscarriage	No birth	<35	18-20	<4	>=8	IVF
Female factor	CC	28	20.76	11	10	2	No	Yes	Secondary	1	Long protocol	10	A	4.22	7.07	2998	2.72	1.52	225	2700	11	15	11	No	No	No pregnancy	No	No miscarriage	No birth	<35	20-23	<4	>=8	IVF
Female factor	CC	31	19.6	1	1	1	No	No	Secondary	3	Long protocol	10.1	A	6.63	8.83	3060	6.36	0.54	75	1275	12	7	1	No	No	No pregnancy	No	No miscarriage	No birth	<35	18-20	<4	>=8	ICSI
Male factor	CC	34	20	6	5	2	No	Yes	Primary	10	Long protocol	10.2	B	4.99	7.25	4410	1.76	1.26	112.5	1650	11	12	6	No	No	No pregnancy	No	No miscarriage	No birth	<35	20-23	>=4	>=8	ICSI
Female factor	CC	31	24.56	6	4	2	No	Yes	Secondary	1	Long protocol	10.2	B	3.58	8.59	4037	1.75	1.08	187.5	1350	8	17	6	No	No	No pregnancy	No	No miscarriage	No birth	<35	23-25	<4	>=8	IVF
Female factor	CC	33	23.19	8	8	2	No	Yes	Primary	5	Long protocol	10.2	A	5.27	6.37	2487	1.99	0.71	225	2250	10	12	10	No	No	No pregnancy	No	No miscarriage	No birth	<35	23-25	>=4	>=8	IVF
Female factor	CC	34	20.89	1	1	1	No	No	Secondary	5	Long protocol	10.2	B	7.98	3.14	3592	1.29	1.53	225	3300	12	8	1	No	No	No pregnancy	No	No miscarriage	No birth	<35	20-23	>=4	>=8	ICSI
Female factor	CC	35	22.22	4	4	2	No	No	Secondary	10	Long protocol	10.3	B	6.9	3.6	4610	2.16	0.66	225	1800	8	20	12	No	No	No pregnancy	No	No miscarriage	No birth	>=35	20-23	>=4	>=8	ICSI
Male factor	CC	27	21.78	2	2	2	No	No	Primary	4	Long protocol	10.3	A	7.78	4.03	2835	1.27	0.81	112.5	2625	15	6	5	No	No	No pregnancy	No	No miscarriage	No birth	<35	20-23	>=4	>=8	ICSI
Female factor	CC	31	20.69	12	12	2	No	No	Secondary	1	Long protocol	10.4	A	3.89	4.25	4420	1.36	0.77	187.5	2062.5	10	20	13	No	No	No pregnancy	No	No miscarriage	No birth	<35	20-23	<4	>=8	IVF
Female factor	CC	30	19.53	2	2	2	No	No	Secondary	2	Long protocol	10.4	B	6.97	3.45	3932	1.02	1.03	150	2100	10	11	7	No	No	No pregnancy	No	No miscarriage	No birth	<35	18-20	<4	>=8	IVF
Female factor	CC	34	19.92	2	2	2	No	No	Secondary	1	Long protocol	10.4	B	8.48	5.75	2158	1.79	0.45	187.5	1500	8	9	8	No	No	No pregnancy	No	No miscarriage	No birth	<35	18-20	<4	>=8	IVF
Female factor	CC	27	21.64	9	9	2	No	No	Secondary	1	Long protocol	10.4	A	4.88	12.84	3213	0.91	1.13	75	1462.5	11	17	11	No	No	No pregnancy	No	No miscarriage	No birth	<35	20-23	<4	>=8	IVF
Female factor	CC	27	22.31	2	2	2	No	No	Secondary	2	Long protocol	10.5	B	5.96	5.92	2542	1.7	0.57	150	2025	10	16	8	No	No	No pregnancy	No	No miscarriage	No birth	<35	20-23	<4	>=8	IVF
Female factor	CC	25	22.89	3	3	2	No	No	Secondary	3	Long protocol	10.5	A	6.94	8.36	1742	1.38	0.58	112.5	1612.5	13	4	4	No	No	No pregnancy	No	No miscarriage	No birth	<35	20-23	<4	>=8	IVF
Female factor	CC	28	23.5	6	6	2	No	Yes	Primary	5	Long protocol	10.6	A	5.21	4.34	7275	2.1	0.95	112.5	2015	15	12	9	Yes	No	Biochemical pregnancy	No	Biopregnancy loss	No birth	<35	23-25	>=4	>=8	IVF
Female factor	CC	26	22.86	1	1	1	No	No	Primary	3	Long protocol	10.6	A	3.77	3.68	1070	2.49	0.58	112.5	1687.5	10	3	1	No	No	No pregnancy	No	No miscarriage	No birth	<35	20-23	<4	>=8	IVF
Female factor	CC	32	19.07	2	2	2	No	No	Primary	4	Long protocol	10.6	A	5.01	8.35	2646	1.27	0.91	225	2275	10	15	8	No	No	No pregnancy	No	No miscarriage	No birth	<35	18-20	>=4	>=8	IVF
Female factor	CC	36	19.15	8	8	2	No	No	Secondary	5	Long protocol	10.6	A	6.28	3.34	3883	1.54	1.1	187.5	1875	10	9	8	No	No	No pregnancy	No	No miscarriage	No birth	>=35	18-20	>=4	>=8	IVF
Female factor	CC	26	20.31	6	6	2	No	Yes	Primary	2	Long protocol	10.7	A	7.11	3.91	2387	2.3	0.84	225	2700	10	10	7	Yes	No	Biochemical pregnancy	No	Biopregnancy loss	No birth	<35	20-23	<4	>=8	IVF
Female factor	CC	32	22.89	2	2	2	No	No	Primary	2	Long protocol	10.7	A	10.2	6.27	1365	1.95	0.65	187.5	2287.5	11	3	3	No	No	No pregnancy	No	No miscarriage	No birth	<35	20-23	<4	>=8	IVF
Female factor	CC	28	20.76	4	4	2	No	No	Secondary	4	Long protocol	10.7	A	6.9	4.9	1988	1.91	0.69	187.5	2175	10	20	12	No	No	No pregnancy	No	No miscarriage	No birth	<35	20-23	>=4	>=8	IVF
Male factor	CC	34	19.2	2	2	2	No	No	Secondary	7	Long protocol	10.8	A	9.51	7.49	1520	1.72	0.88	225	2400	9	5	2	No	No	No pregnancy	No	No miscarriage	No birth	<35	18-20	>=4	>=8	ICSI
Female factor	CC	29	19.05	7	7	2	No	Yes	Primary	1	Long protocol	10.9	A	7.71	6.99	3903.7	3.74	1.1	150	1950	11	8	5	No	No	No pregnancy	No	No miscarriage	No birth	<35	18-20	<4	>=8	IVF
Female factor	CC	34	18	2	2	2	No	No	Secondary	8	Long protocol	11	B	7.33	8.11	2771	2.1	1.05	225	2700	10	9	4	No	No	No pregnancy	No	No miscarriage	No birth	<35	18-20	>=4	>=8	IVF
Male factor	CC	24	22.7	2	2	2	No	No	Primary	5	Long protocol	11.1	B	7.82	7.64	1768	2.04	0.63	93.75	1818.75	13	6	6	No	No	No pregnancy	No	No miscarriage	No birth	<35	20-23	>=4	>=8	ICSI
Male factor	CC	32	21.1	8	6	2	No	Yes	Secondary	3	Long protocol	11.2	A	7.68	6.62	3290	3.29	0.81	187.5	2062.5	11	14	8	No	No	No pregnancy	No	No miscarriage	No birth	<35	20-23	<4	>=8	ICSI
Female factor	CC	23	19.78	5	5	2	No	No	Primary	3	Long protocol	11.3	C	6.23	3.92	7185	0.69	1.06	150	1425	10	18	5	Yes	No	Biochemical pregnancy	No	Biopregnancy loss	No birth	<35	18-20	<4	>=8	IVF
Female factor	CC	28	20.31	2	2	2	No	No	Secondary	5	Long protocol	11.3	B	6.4	4.88	2471	1.37	0.7	187.5	2062.5	11	9	6	No	No	No pregnancy	No	No miscarriage	No birth	<35	20-23	>=4	>=8	IVF
Male factor	CC	29	20.7	7	6	2	No	Yes	Primary	4	Long protocol	11.4	A	4.16	3.32	3384	0.92	1.21	112.5	1350	12	9	7	Yes	No	Biochemical pregnancy	No	Biopregnancy loss	No birth	<35	20-23	>=4	>=8	ICSI
Male factor	CC	27	20.4	4	4	2	No	Yes	Secondary	5	Long protocol	11.4	A	8.41	4.58	4860	2.2	0.7	187.5	1987.5	10	10	4	No	No	No pregnancy	No	No miscarriage	No birth	<35	20-23	>=4	>=8	ICSI
Male factor	CC	27	21.5	4	2	2	No	Yes	Secondary	1	Long protocol	11.5	B	5.11	13.48	1886	2.18	1.12	150	1650	10	7	6	Yes	No	Biochemical pregnancy	No	Biopregnancy loss	No birth	<35	20-23	<4	>=8	ICSI
Female factor	CC	30	23.07	4	4	2	No	Yes	Secondary	1	Long protocol	11.5	B	4.58	2.32	2906	2.57	0.9	187.5	1725	9	11	8	No	No	No pregnancy	No	No miscarriage	No birth	<35	23-25	<4	>=8	IVF
Female factor	CC	25	20.4	2	2	2	No	No	Primary	1	Long protocol	11.5	B	8.86	7.27	2201	2.21	0.95	112.5	1762.5	12	8	6	No	No	No pregnancy	No	No miscarriage	No birth	<35	20-23	<4	>=8	IVF
Female factor	CC	31	22.86	2	2	2	No	No	Primary	3	Long protocol	11.6	B	7.03	10.02	4162	1.66	0.57	187.5	1875	10	16	10	No	No	No pregnancy	No	No miscarriage	No birth	<35	20-23	<4	>=8	ICSI
Female factor	CC	37	19.31	2	2	2	No	No	Secondary	4	Long protocol	11.7	A	5.9	4.5	3480	1.5	1.6	225	2700	11	16	10	No	No	No pregnancy	No	No miscarriage	No birth	>=35	18-20	>=4	>=8	IVF
Female factor	CC	33	20.8	6	4	2	No	No	Secondary	2	Long protocol	11.8	B	6.5	6.94	3690	2.78	0.8	187.5	1725	9	14	12	No	No	No pregnancy	No	No miscarriage	No birth	<35	20-23	<4	>=8	IVF
Female factor	CC	31	20.4	3	4	2	No	No	Secondary	10	Long protocol	11.8	B	7.66	4.34	3434	4.42	0.95	150	1725	10	8	7	No	No	No pregnancy	No	No miscarriage	No birth	<35	20-23	>=4	>=8	IVF
Female factor	CC	32	18.83	7	6	2	No	No	Primary	5	Long protocol	11.8	A	7.5	3.8	5166.5	1.29	0.95	225	2475	11	14	7	Yes	No	Biochemical pregnancy	No	Biopregnancy loss	No birth	<35	18-20	>=4	>=8	ICSI
Male factor	CC	30	18.59	4	3	2	No	No	Primary	3	Long protocol	11.8	A	6	5.4	3073	3.06	1.08	187.5	2475	11	15	4	No	No	No pregnancy	No	No miscarriage	No birth	<35	18-20	<4	>=8	ICSI
Female factor	CC	27	20	3	2	2	No	Yes	Primary	2	Long protocol	11.9	A	6.61	3.03	3164	2.86	0.85	150	1762.5	10	10	6	No	No	No pregnancy	No	No miscarriage	No birth	<35	20-23	<4	>=8	IVF
Female factor	CC	32	22.2	1	1	1	No	No	Primary	8	Long protocol	11.9	B	6.73	12.48	705.3	2	0.66	75	2718.75	21	1	1	No	No	No pregnancy	No	No miscarriage	No birth	<35	20-23	>=4	>=8	IVF
Female factor	CC	37	24.61	1	1	1	No	No	Secondary	7	Long protocol	12	B	7.87	6.37	1103	2.75	0.79	225	2775	12	6	4	No	No	No pregnancy	No	No miscarriage	No birth	>=35	23-25	>=4	>=8	ICSI
Female factor	CC	29	20.8	2	2	2	No	No	Primary	2	Long protocol	12.1	B	8.3	5.74	2886	2.99	0.53	150	2137.5	10	7	4	Yes	No	Biochemical pregnancy	No	Biopregnancy loss	No birth	<35	20-23	<4	>=8	ICSI
Female factor	CC	26	24.14	2	2	2	No	No	Secondary	1	Long protocol	12.1	B	4.87	6.23	1473	1.87	1.03	75	900	8	8	4	No	No	No pregnancy	No	No miscarriage	No birth	<35	23-25	<4	>=8	IVF
Female factor	CC	31	22.94	2	2	2	No	No	Secondary	6	Long protocol	12.1	A	5.3	3.23	1484	1.15	0.73	225	3225	12	6	5	Yes	No	Biochemical pregnancy	No	Biopregnancy loss	No birth	<35	20-23	>=4	>=8	IVF
Female factor	CC	29	18.7	2	2	2	No	No	Primary	5	Long protocol	12.1	A	3.27	24.97	3382	2.35	0.73	93.75	1031.25	10	9	3	No	No	No pregnancy	No	No miscarriage	No birth	<35	18-20	>=4	>=8	ICSI
Female factor	CC	39	22.6	5	5	2	No	No	Secondary	7	Long protocol	12.2	A	7.84	5.39	2356	4.66	0.9	150	2350	9	8	5	No	No	No pregnancy	No	No miscarriage	No birth	>=35	20-23	>=4	>=8	ICSI
Female factor	CC	25	19.52	9	9	2	No	No	Primary	4	Long protocol	12.4	A	5.19	3.15	2339	1.68	1.7	93.75	1068.75	10	12	9	Yes	No	Biochemical pregnancy	No	Biopregnancy loss	No birth	<35	18-20	>=4	>=8	IVF
Female factor	CC	25	21.97	4	4	2	No	No	Secondary	1	Long protocol	12.5	B	6.28	4.85	2909	3.92	0.69	112.5	1687.5	11	9	5	Yes	No	Biochemical pregnancy	No	Biopregnancy loss	No birth	<35	20-23	<4	>=8	IVF
Male factor	CC	28	22.77	2	2	2	No	No	Primary	2	Long protocol	12.5	A	8.57	4.07	1858	5.65	0.71	225	2250	10	10	3	No	No	No pregnancy	No	No miscarriage	No birth	<35	20-23	<4	>=8	ICSI
Female factor	CC	26	24.8	2	2	2	No	No	Primary	4	Long protocol	12.6	B	6.88	7.97	5136	2.66	0.73	150	1350	9	17	5	Yes	No	Biochemical pregnancy	No	Biopregnancy loss	No birth	<35	23-25	>=4	>=8	ICSI
Female factor	CC	26	20.83	2	2	2	No	No	Primary	2	Long protocol	12.6	B	5.97	4.39	1791	0.67	0.35	112.5	1237.5	11	6	5	No	No	No pregnancy	No	No miscarriage	No birth	<35	20-23	<4	>=8	ICSI
Female factor	CC	26	18.4	2	2	2	No	No	Primary	4	Long protocol	12.7	B	9.28	11.84	2491	2.52	0.73	150	2062.5	11	8	8	No	No	No pregnancy	No	No miscarriage	No birth	<35	18-20	>=4	>=8	IVF
Female factor	CC	31	22	1	1	1	No	No	Secondary	1	Long protocol	12.8	B	7.45	4.41	1947	1.99	0.48	187.5	1912.5	9	8	4	Yes	No	Biochemical pregnancy	No	Biopregnancy loss	No birth	<35	20-23	<4	>=8	IVF
Female factor	CC	31	23.8	2	2	2	No	No	Secondary	4	Long protocol	12.8	B	6.57	4.96	3160	3.01	0.92	187.5	2175	10	10	3	No	No	No pregnancy	No	No miscarriage	No birth	<35	23-25	>=4	>=8	IVF
Female factor	CC	27	23.8	2	2	2	No	No	Secondary	3	Long protocol	12.9	B	5.87	3.93	2254	2.94	0.65	112.5	1500	11	3	3	No	No	No pregnancy	No	No miscarriage	No birth	<35	23-25	<4	>=8	IVF
Female factor	CC	28	21.78	1	1	1	No	No	Primary	6	Long protocol	12.9	A	11.11	8.23	2036	3.87	0.89	150	2775	14	7	2	No	No	No pregnancy	No	No miscarriage	No birth	<35	20-23	>=4	>=8	IVF
Female factor	CC	31	23.44	2	2	2	No	No	Primary	8	Long protocol	13	B	6.69	3.49	2385	2.05	0.52	187.5	3150	12	8	5	No	No	No pregnancy	No	No miscarriage	No birth	<35	23-25	>=4	>=8	IVF
Female factor	CC	30	23.4	2	2	2	No	No	Primary	3	Long protocol	13.2	B	5.32	4.26	5509	2.45	1.2	187.5	1687.5	9	12	7	No	No	No pregnancy	No	No miscarriage	No birth	<35	23-25	<4	>=8	IVF
Female factor	CC	25	18	2	2	2	No	No	Primary	1	Long protocol	13.2	A	8.23	5.57	2384	3.02	1.7	150	1950	12	5	5	No	No	No pregnancy	No	No miscarriage	No birth	<35	18-20	<4	>=8	IVF
Female factor	CC	39	22.06	2	1	2	No	No	Secondary	3	Long protocol	13.4	B	8.1	5.42	2663	1.54	1.89	225	4125	15	6	3	Yes	No	Biochemical pregnancy	No	Biopregnancy loss	No birth	>=35	20-23	<4	>=8	IVF
Female factor	CC	28	20.8	2	2	2	No	No	Secondary	2	Long protocol	13.4	B	8.25	5.99	2240	1.05	0.86	112.5	1612.5	12	7	5	No	No	No pregnancy	No	No miscarriage	No birth	<35	20-23	<4	>=8	ICSI
Female factor	CC	30	19.53	2	2	2	No	No	Primary	3	Long protocol	13.4	B	5.02	4.3	6115	1.46	1.55	150	1650	11	13	4	No	No	No pregnancy	No	No miscarriage	No birth	<35	18-20	<4	>=8	IVF
Female factor	CC	34	22	1	1	1	No	No	Primary	5	Long protocol	13.4	B	5.42	4.95	1478	3.4	0.59	225	3000	11	8	5	No	No	No pregnancy	No	No miscarriage	No birth	<35	20-23	>=4	>=8	IVF
Female factor	CC	25	18.59	4	4	2	No	Yes	Secondary	5	Long protocol	13.5	A	4.86	7.19	1735	2.21	0.37	75	750	10	12	8	Yes	No	Biochemical pregnancy	No	Biopregnancy loss	No birth	<35	18-20	>=4	>=8	IVF
Female factor	CC	33	19.4	7	4	2	No	No	Secondary	8	Long protocol	13.7	B	7.09	6.05	4600	1.52	0.85	187.5	2325	12	16	7	No	No	No pregnancy	No	No miscarriage	No birth	<35	18-20	>=4	>=8	ICSI
Female factor	CC	31	22.9	2	2	2	No	No	Primary	2	Long protocol	14.1	B	9.57	6.01	4872	1.55	0.69	150	1950	11	10	8	No	No	No pregnancy	No	No miscarriage	No birth	<35	20-23	<4	>=8	ICSI
Female factor	CC	24	20.3	2	2	2	No	No	Primary	3	Long protocol	14.1	B	6.47	3.67	6700	1.96	1.11	75	1912.5	12	16	3	No	No	No pregnancy	No	No miscarriage	No birth	<35	20-23	<4	>=8	IVF
Female factor	CC	31	19.61	5	4	2	No	No	Secondary	1	Long protocol	14.1	A	5.62	8.69	3387	1.86	0.64	112.5	2512.5	15	11	7	Yes	No	Biochemical pregnancy	No	Biopregnancy loss	No birth	<35	18-20	<4	>=8	IVF
Female factor	CC	33	19.11	5	5	2	No	No	Secondary	3	Long protocol	14.1	A	6.67	5.06	2841	1.29	0.71	131.25	2193.75	13	9	7	No	No	No pregnancy	No	No miscarriage	No birth	<35	18-20	<4	>=8	ICSI
Male factor	CC	30	24	2	2	2	No	No	Primary	3	Long protocol	14.4	A	7.92	3.64	3100	4.8	0.58	300	1500	5	12	5	No	No	No pregnancy	No	No miscarriage	No birth	<35	23-25	<4	>=8	ICSI
Female factor	CC	34	21.48	5	5	2	No	No	Primary	3	Long protocol	15.1	B	7.23	2.91	1972.4	1.63	1.07	225	3225	13	6	5	No	No	No pregnancy	No	No miscarriage	No birth	<35	20-23	<4	>=8	ICSI
Female factor	CC	32	20.06	2	2	2	No	No	Secondary	10	Long protocol	15.1	A	5.82	2.15	1355	1.34	0.21	187.5	2100	10	7	3	No	No	No pregnancy	No	No miscarriage	No birth	<35	20-23	>=4	>=8	IVF
Female factor	CC	29	20.78	2	2	2	No	No	Secondary	4	Long protocol	15.4	B	8.3	4.8	2507	2.27	0.45	187.5	1837.5	9	7	2	No	No	No pregnancy	No	No miscarriage	No birth	<35	20-23	>=4	>=8	IVF
Female factor	CC	38	21.1	4	4	2	No	No	Secondary	13	Long protocol	16.4	A	7.21	5.12	2965	3.61	0.95	225	2400	10	10	9	No	No	No pregnancy	No	No miscarriage	No birth	>=35	20-23	>=4	>=8	IVF
Female factor	CC	29	23.44	1	1	1	No	No	Secondary	2	Long protocol	16.9	B	9.55	6.05	1722	0.97	0.46	225	3300	13	8	6	No	No	No pregnancy	No	No miscarriage	No birth	<35	23-25	<4	>=8	IVF
Female factor	CC	34	22.04	5	5	2	No	No	Secondary	5	Long protocol	17.1	A	4.8	4.3	2314	2.25	0.68	131.25	1706.25	11	10	9	Yes	No	Biochemical pregnancy	No	Biopregnancy loss	No birth	<35	20-23	>=4	>=8	ICSI
Female factor	CC	23	24.8	7	4	2	No	Yes	Primary	2	Long protocol	17.2	B	5.61	4.12	1712	3.22	0.66	150	2175	11	8	7	No	No	No pregnancy	No	No miscarriage	No birth	<35	23-25	<4	>=8	ICSI
Female factor	CC	30	20.2	8	8	2	Yes	Yes	Secondary	1	Long protocol	7.8	B	4.36	6.75	6060	1.37	1.18	75	1462.5	12	17	10	Yes	Yes	NA	No	No miscarriage	Term birth	<35	20-23	<4	<8	IVF
Male factor	CC	28	19.56	4	5	2	Yes	Yes	Primary	3	Long protocol	8.2	A	4.9	7.3	2553	2.8	0.58	75	1125	10	10	7	Yes	Yes	NA	No	No miscarriage	Term birth	<35	18-20	<4	>=8	ICSI
Female factor	CC	36	22.27	5	4	2	Yes	Yes	Secondary	6	Long protocol	8.2	A	8.2	4.8	3979	1.65	1.05	225	3300	12	12	6	Yes	Yes	NA	No	No miscarriage	Term birth	>=35	20-23	>=4	>=8	IVF
Female factor	CC	34	18.9	2	2	2	Yes	Yes	Secondary	2	Long protocol	8.2	A	1.86	3.5	4674	1.5	0.9	112.5	1125	10	17	14	Yes	Yes	NA	No	No miscarriage	Term birth	<35	18-20	<4	>=8	IVF
Female factor	CC	27	18.3	6	5	2	Yes	Yes	Primary	6	Long protocol	8.4	A	5.09	2.04	5871	0.97	1.04	150	1650	11	13	8	Yes	Yes	NA	No	No miscarriage	Preterm birth	<35	18-20	>=4	>=8	IVF
Female factor	CC	24	19.53	3	3	2	Yes	Yes	Secondary	2	Long protocol	8.9	A	5.35	5.33	2229	2.49	0.51	150	1200	8	18	8	Yes	Yes	NA	No	No miscarriage	Term birth	<35	18-20	<4	>=8	ICSI
Female factor	CC	37	20.81	5	5	2	Yes	Yes	Secondary	1	Long protocol	9.1	B	4.93	5.86	3120	1.13	0.99	225	2250	10	9	5	Yes	Yes	NA	No	No miscarriage	Term birth	>=35	20-23	<4	>=8	IVF
Female factor	CC	26	24.2	7	5	2	Yes	Yes	Secondary	3	Long protocol	9.1	B	6.27	8.94	3960	2.94	1.26	131.245	1125	8	12	9	Yes	Yes	NA	No	No miscarriage	Term birth	<35	23-25	<4	>=8	IVF
Female factor	CC	29	20	4	3	2	Yes	Yes	Secondary	2	Long protocol	9.1	A	4.82	4.7	2504	2.76	1.18	112.5	975	8	6	4	Yes	Yes	NA	No	No miscarriage	Term birth	<35	20-23	<4	>=8	IVF
Female factor	CC	26	24.44	2	2	2	Yes	Yes	Primary	3	Long protocol	9.2	C	6.15	5.33	3504	0.97	1.16	150	2175	12	4	2	Yes	Yes	NA	No	No miscarriage	Preterm birth	<35	23-25	<4	>=8	IVF
Male factor	CC	22	20.58	3	3	2	Yes	Yes	Primary	2	Long protocol	9.2	B	6.46	5.62	3917	3.24	1.37	93.75	1200	12	12	7	Yes	Yes	NA	No	No miscarriage	Preterm birth	<35	20-23	<4	>=8	ICSI
Female factor	CC	34	20.38	7	5	2	Yes	Yes	Secondary	2	Long protocol	9.3	A	7.11	5.39	5845	3.31	0.92	112.5	1687.5	13	9	7	Yes	Yes	NA	No	No miscarriage	Term birth	<35	20-23	<4	>=8	IVF
Female factor	CC	29	24.65	6	5	2	Yes	Yes	Secondary	3	Long protocol	9.6	A	6.21	11.56	5700	1.24	0.78	112.5	3300	14	11	6	Yes	Yes	NA	No	No miscarriage	Term birth	<35	23-25	<4	>=8	IVF
Female factor	CC	37	24.03	2	2	2	Yes	Yes	Secondary	6	Long protocol	9.8	B	6.9	4.02	1630	2.9	0.72	225	2475	11	4	2	Yes	Yes	NA	No	No miscarriage	Term birth	>=35	23-25	>=4	>=8	IVF
Male factor	CC	33	21.3	5	4	2	Yes	Yes	Secondary	5	Long protocol	9.8	A	6.21	4.66	6650	1.01	1.46	225	2962.5	12	12	7	Yes	Yes	NA	No	No miscarriage	Term birth	<35	20-23	>=4	>=8	ICSI
Female factor	CC	30	20.58	6	6	2	Yes	Yes	Primary	10	Long protocol	9.8	A	6.16	5.14	3565	0.1	0.71	150	1500	10	9	8	Yes	Yes	NA	No	No miscarriage	Term birth	<35	20-23	>=4	>=8	IVF
Female factor	CC	32	20.4	8	8	2	Yes	Yes	Secondary	7	Long protocol	9.9	A	6.86	8.66	3332	0.9	1.3	225	2325	10	16	14	Yes	Yes	NA	No	No miscarriage	Term birth	<35	20-23	>=4	>=8	IVF
Male factor	CC	29	21.9	2	2	2	Yes	Yes	Primary	2	Long protocol	10	B	8.34	5.29	806.8	3.13	0.54	150	1500	10	2	2	Yes	Yes	NA	No	No miscarriage	Term birth	<35	20-23	<4	>=8	ICSI
Female factor	CC	26	22.03	3	3	2	Yes	Yes	Primary	3	Long protocol	10	B	4	3.7	2824	4.49	0.8	75	2587.5	15	14	10	Yes	Yes	NA	No	No miscarriage	Term birth	<35	20-23	<4	>=8	IVF
Female factor	CC	31	19.7	4	3	2	Yes	Yes	Primary	1	Long protocol	10	B	7.26	11.54	3902	2.62	0.74	150	1800	12	9	9	Yes	Yes	NA	No	No miscarriage	Term birth	<35	18-20	<4	>=8	IVF
Female factor	CC	38	22.66	2	2	2	Yes	Yes	Secondary	1	Long protocol	10	A	5.69	7	6790	1.97	1.07	225	2700	12	15	10	Yes	Yes	NA	No	No miscarriage	Preterm birth	>=35	20-23	<4	>=8	IVF
Male factor	CC	26	22.89	8	6	2	Yes	Yes	Primary	2	Long protocol	10.1	C	5.73	3.94	2750	2.88	0.79	112.5	1106.5	9	20	9	Yes	Yes	NA	No	No miscarriage	Term birth	<35	20-23	<4	>=8	ICSI
Female factor	CC	29	19.8	3	3	2	Yes	Yes	Secondary	2	Long protocol	10.1	A	9.8	8.3	2144	1.95	0.6	112.5	1875	13	12	7	Yes	Yes	NA	No	No miscarriage	Preterm birth	<35	18-20	<4	>=8	IVF
Female factor	CC	34	18.37	6	5	2	Yes	Yes	Secondary	1	Long protocol	10.2	B	3.06	14.7	2789	1.38	0.92	150	1800	12	14	6	Yes	Yes	NA	No	No miscarriage	Term birth	<35	18-20	<4	>=8	IVF
Female factor	CC	32	22.6	8	8	2	Yes	Yes	Secondary	8	Long protocol	10.4	B	6.35	3.67	5285	1.01	1.87	225	2325	10	14	12	Yes	Yes	NA	No	No miscarriage	Preterm birth	<35	20-23	>=4	>=8	IVF
Female factor	CC	32	19.5	6	6	2	Yes	Yes	Secondary	2	Long protocol	10.5	B	7.4	7.3	2507	2.3	0.48	112.5	1231.25	13	8	6	Yes	Yes	NA	No	No miscarriage	Preterm birth	<35	18-20	<4	>=8	IVF
Female factor	CC	25	20.76	8	7	2	Yes	Yes	Primary	7	Long protocol	10.5	A	6.02	5.94	3992	2.54	0.25	112.5	1200	9	19	11	Yes	Yes	NA	No	No miscarriage	Term birth	<35	20-23	>=4	>=8	ICSI
Female factor	CC	27	22.5	7	6	2	Yes	Yes	Primary	2	Long protocol	10.5	A	6.49	4.78	4404	2.4	0.79	150	1762.5	11	13	8	Yes	Yes	NA	No	No miscarriage	Preterm birth	<35	20-23	<4	>=8	IVF
Female factor	CC	34	23.15	4	4	2	Yes	Yes	Secondary	3	Long protocol	10.5	A	5.29	4.06	4225	2.11	0.99	187.5	2062.5	10	9	4	Yes	Yes	NA	No	No miscarriage	Term birth	<35	23-25	<4	>=8	IVF
Female factor	CC	30	23.4	4	4	2	Yes	Yes	Primary	5	Long protocol	10.6	B	6.75	4.87	2843	2.01	0.99	187.5	2700	12	11	8	Yes	Yes	NA	No	No miscarriage	Term birth	<35	23-25	>=4	>=8	IVF
Female factor	CC	27	22.86	4	4	2	Yes	Yes	Primary	2	Long protocol	10.6	A	6.55	4.51	2561	1.19	0.88	187.5	3600	16	9	4	Yes	Yes	NA	No	No miscarriage	Preterm birth	<35	20-23	<4	>=8	IVF
Female factor	CC	33	23.34	8	8	2	Yes	Yes	Secondary	1	Long protocol	10.6	A	3.72	5.65	6055	1.8	0.93	187.5	2137.5	10	14	9	Yes	Yes	NA	No	No miscarriage	Term birth	<35	23-25	<4	>=8	IVF
Female factor	CC	28	19.65	2	2	2	Yes	Yes	Primary	2	Long protocol	10.7	A	5.94	6.88	1226	2.32	0.71	75	1200	13	4	3	Yes	Yes	NA	No	No miscarriage	Preterm birth	<35	18-20	<4	>=8	ICSI
Female factor	CC	28	21.2	6	5	2	Yes	Yes	Primary	1	Long protocol	10.8	B	6.4	5.29	3536	1.82	0.47	150	1500	10	19	10	Yes	Yes	NA	No	No miscarriage	Preterm birth	<35	20-23	<4	>=8	IVF
Female factor	CC	24	22.6	7	7	2	Yes	Yes	Primary	2	Long protocol	10.8	B	5.54	5.49	2458	3.65	0.76	150	1350	9	10	6	Yes	Yes	NA	No	No miscarriage	Term birth	<35	20-23	<4	>=8	IVF
Female factor	CC	28	20.96	2	2	2	Yes	Yes	Primary	3	Long protocol	10.9	B	5.5	3.25	4136	2.23	1.49	150	1950	12	9	5	Yes	Yes	NA	No	No miscarriage	Preterm birth	<35	20-23	<4	>=8	IVF
Female factor	CC	25	24	3	3	2	Yes	Yes	Primary	3	Long protocol	11	A	6.58	3.61	774.5	2.75	0.85	150	1725	9	6	3	Yes	Yes	NA	No	No miscarriage	Preterm birth	<35	23-25	<4	>=8	IVF
Female factor	CC	29	24.61	4	3	2	Yes	Yes	Primary	1	Long protocol	11	A	7.25	3.5	1756	1.1	0.53	150	4500	19	11	6	Yes	Yes	NA	No	No miscarriage	Preterm birth	<35	23-25	<4	>=8	IVF
Female factor	CC	30	21.6	4	4	2	Yes	Yes	Primary	5	Long protocol	11	A	8.15	3.04	4064	3.04	0.61	150	2062.5	11	11	5	Yes	Yes	NA	No	No miscarriage	Term birth	<35	20-23	>=4	>=8	IVF
Female factor	CC	32	21.2	8	8	2	Yes	Yes	Primary	1	Long protocol	11.1	B	7.67	3.68	3308	2.65	0.75	150	1500	10	12	10	Yes	Yes	NA	No	No miscarriage	Term birth	<35	20-23	<4	>=8	IVF
Male factor	CC	28	21.2	2	2	2	Yes	Yes	Primary	5	Long protocol	11.1	A	9.58	7.12	2408	4.52	0.48	112.5	1875	12	8	2	Yes	Yes	NA	No	No miscarriage	Preterm birth	<35	20-23	>=4	>=8	ICSI
Female factor	CC	34	20.03	2	2	2	Yes	Yes	Secondary	1	Long protocol	11.1	A	7.17	4.71	2635	1.88	0.49	150	2025	11	7	2	Yes	Yes	NA	No	No miscarriage	Term birth	<35	20-23	<4	>=8	IVF
Female factor	CC	25	22.77	2	2	2	Yes	Yes	Primary	5	Long protocol	11.6	B	6.23	6.69	5100	3.18	0.82	75	1012.5	10	17	10	Yes	Yes	NA	No	No miscarriage	Term birth	<35	20-23	>=4	>=8	IVF
Female factor	CC	35	22.03	4	4	2	Yes	Yes	Secondary	4	Long protocol	11.6	B	6.7	4.3	2668	2.43	0.5	225	2775	10	12	10	Yes	Yes	NA	No	No miscarriage	Preterm birth	>=35	20-23	>=4	>=8	IVF
Female factor	CC	28	22.86	7	6	2	Yes	Yes	Secondary	3	Long protocol	11.6	B	7.98	4.38	5120	1.07	0.67	150	3187.5	15	14	11	Yes	Yes	NA	No	No miscarriage	Preterm birth	<35	20-23	<4	>=8	IVF
Female factor	CC	28	19.9	9	7	2	Yes	Yes	Secondary	1	Long protocol	12.3	A	6.7	8.6	1643	1.25	0.44	112.5	1087.5	8	12	11	Yes	Yes	NA	No	No miscarriage	Preterm birth	<35	18-20	<4	>=8	IVF
Female factor	CC	35	22.68	2	2	2	Yes	Yes	Secondary	7	Long protocol	12.4	A	8.29	2.62	1898	1.38	0.31	225	2325	10	4	2	Yes	Yes	NA	No	No miscarriage	Preterm birth	>=35	20-23	>=4	>=8	IVF
Female factor	CC	31	19.76	11	10	2	Yes	Yes	Secondary	2	Long protocol	12.8	A	4.21	3.43	7600	1.65	1.19	150	1950	13	18	13	Yes	Yes	NA	No	No miscarriage	Preterm birth	<35	18-20	<4	>=8	IVF
Female factor	CC	33	20.55	9	7	2	Yes	Yes	Secondary	10	Long protocol	13.1	A	7.64	3.58	3244	0.86	0.98	112.5	2175	14	19	14	Yes	Yes	NA	No	No miscarriage	Preterm birth	<35	20-23	>=4	>=8	IVF
Male factor	CC	26	19.8	5	5	2	Yes	Yes	Secondary	4	Long protocol	13.2	B	6.88	4.5	2445	2.08	0.96	200	2700	11	10	6	Yes	Yes	NA	No	No miscarriage	Preterm birth	<35	18-20	>=4	>=8	ICSI
Female factor	CC	26	21.3	2	2	2	Yes	Yes	Primary	5	Long protocol	14.2	B	6.29	8.53	1141	2.26	0.46	75	2343.75	19	4	2	Yes	Yes	NA	No	No miscarriage	Term birth	<35	20-23	>=4	>=8	IVF
Female factor	CC	27	18.4	7	5	2	Yes	Yes	Primary	2	Long protocol	14.5	B	8.41	7.48	2724	5.52	0.7	150	1350	9	10	7	Yes	Yes	NA	No	No miscarriage	Term birth	<35	18-20	<4	>=8	IVF
Male factor	CC	27	22.6	5	5	2	Yes	Yes	Primary	2	Long protocol	14.6	B	5.82	3.48	3754	2.51	1.48	100	1000	11	14	8	Yes	Yes	NA	No	No miscarriage	Preterm birth	<35	20-23	<4	>=8	ICSI
Female factor	CC	34	24.32	4	4	2	Yes	Yes	Secondary	1	Long protocol	14.7	B	6.6	8.7	3295	1.6	0.6	225	2775	10	10	7	Yes	Yes	NA	No	No miscarriage	Preterm birth	<35	23-25	<4	>=8	IVF
Female factor	CC	35	18.82	9	7	2	Yes	Yes	Primary	10	Long protocol	14.7	A	5.53	6.99	2995	3.73	0.46	150	1612.5	9	11	9	Yes	Yes	NA	No	No miscarriage	Preterm birth	>=35	18-20	>=4	>=8	ICSI
Female factor	CC	29	24.4	2	2	2	Yes	Yes	Primary	4	Long protocol	14.8	C	3.17	2.2	2169	1.81	1.16	225	2100	10	3	3	Yes	Yes	NA	No	No miscarriage	Preterm birth	<35	23-25	>=4	>=8	IVF
Female factor	CC	27	22	12	9	2	Yes	Yes	Secondary	6	Long protocol	15.1	B	4.77	6.95	3364	3.06	0.72	112.5	1125	10	19	18	Yes	Yes	NA	No	No miscarriage	Preterm birth	<35	20-23	>=4	>=8	IVF
Female factor	CC	25	19.2	2	2	2	Yes	Yes	Primary	6	Long protocol	15.3	B	6.03	7.42	2547	1.63	0.67	112.5	1462.5	13	8	6	Yes	Yes	NA	No	No miscarriage	Preterm birth	<35	18-20	>=4	>=8	IVF
Male factor	CC	26	19.6	4	4	2	Yes	Yes	Primary	3	Long protocol	20.5	C	6.46	5.78	1775	1.66	1.26	150	1800	12	13	7	Yes	Yes	NA	No	No miscarriage	Term birth	<35	18-20	<4	>=8	ICSI
Female factor	CC	35	22.83	3	3	2	Yes	Yes	Secondary	1	Long protocol	6.2	A	3.7	3.6	4025	1.34	0.64	150	1537.5	11	10	8	Yes	Yes	NA	No	No miscarriage	Term birth	>=35	20-23	<4	<8	ICSI
Female factor	CC	26	24.44	5	5	2	Yes	Yes	Primary	4	Long protocol	6.6	B	4.7	3.76	3488	1.15	0.76	112.5	1350	11	18	12	Yes	Yes	NA	No	No miscarriage	Term birth	<35	23-25	>=4	<8	IVF
Female factor	CC	25	20.34	4	4	2	Yes	Yes	Secondary	1	Long protocol	7.3	A	5.19	4.79	1544	1.25	0.75	112.5	1800	13	6	6	Yes	Yes	NA	No	No miscarriage	Term birth	<35	20-23	<4	<8	IVF
Female factor	CC	34	23.73	6	6	2	Yes	Yes	Secondary	1	Long protocol	7.5	A	4.99	3.4	3117	2.28	1.1	150	1687.5	10	9	6	Yes	Yes	NA	No	No miscarriage	Preterm birth	<35	23-25	<4	<8	IVF
Female factor	CC	25	21.6	1	1	1	Yes	Yes	Secondary	4	Long protocol	7.6	B	7.75	7.18	1265	1.91	0.39	112.5	1837.5	14	4	4	Yes	Yes	NA	No	No miscarriage	Term birth	<35	20-23	>=4	<8	IVF
Female factor	CC	30	21.09	5	5	2	Yes	Yes	Primary	7	Long protocol	7.6	A	8.8	4.7	1986	1.23	0.69	225	2475	11	10	4	Yes	Yes	NA	No	No miscarriage	Term birth	<35	20-23	>=4	<8	IVF
Female factor	CC	32	20.7	2	2	2	Yes	Yes	Secondary	4	Long protocol	7.9	A	6.5	5.4	5850	2.17	0.83	150	3150	15	15	6	Yes	Yes	NA	No	No miscarriage	Term birth	<35	20-23	>=4	<8	IVF
Female factor	CC	36	20.2	6	4	1	Yes	Yes	Secondary	6	Long protocol	8.1	B	6.76	3.22	3162	3.4	0.66	225	2250	10	7	6	Yes	Yes	NA	No	No miscarriage	Term birth	>=35	20-23	>=4	>=8	ICSI
Female factor	CC	29	22.83	4	4	2	Yes	Yes	Primary	2	Long protocol	8.2	B	7	7.18	2732	0.77	0.49	187.5	2287.5	12	7	4	Yes	Yes	NA	No	No miscarriage	Term birth	<35	20-23	<4	>=8	IVF
Male factor	CC	25	20.13	2	2	2	Yes	Yes	Primary	1	Long protocol	8.2	A	7.09	16.4	3108	4	1.5	112.5	1837.5	12	7	4	Yes	Yes	NA	No	No miscarriage	Term birth	<35	20-23	<4	>=8	ICSI
Female factor	CC	26	24.35	5	5	2	Yes	Yes	Primary	2	Long protocol	8.2	A	4.14	2.67	2852	2.34	0.69	112.5	1462.5	10	8	5	Yes	Yes	NA	No	No miscarriage	Term birth	<35	23-25	<4	>=8	ICSI
Female factor	CC	30	20.43	6	6	2	Yes	Yes	Primary	2	Long protocol	8.3	B	5.5	3	7200	2.05	0.91	112.5	1350	11	13	9	Yes	Yes	NA	No	No miscarriage	Term birth	<35	20-23	<4	>=8	ICSI
Male factor	CC	27	19.83	2	2	2	Yes	Yes	Primary	3	Long protocol	8.6	B	5.08	4.15	3400	1.5	0.49	93.75	1087.5	11	8	3	Yes	Yes	NA	No	No miscarriage	Term birth	<35	18-20	<4	>=8	ICSI
Female factor	CC	31	19.72	3	2	2	Yes	Yes	Primary	3	Long protocol	8.6	B	6.34	5.33	7410	1.22	1.13	150	1650	11	15	3	Yes	Yes	NA	No	No miscarriage	Term birth	<35	18-20	<4	>=8	IVF
Female factor	CC	27	21.76	6	6	2	Yes	Yes	Primary	4	Long protocol	8.8	A	5.22	4.52	3119	1.24	0.4	150	1200	8	12	9	Yes	Yes	NA	No	No miscarriage	Term birth	<35	20-23	>=4	>=8	IVF
Female factor	CC	27	24.34	5	5	2	Yes	Yes	Secondary	6	Long protocol	8.9	B	6.2	9	1675	1.76	0.41	225	2025	9	6	5	Yes	Yes	NA	No	No miscarriage	Term birth	<35	23-25	>=4	>=8	IVF
Female factor	CC	27	18.4	4	4	2	Yes	Yes	Secondary	5	Long protocol	8.9	A	6.15	10.28	3734	4.82	1.13	112.5	1162.5	9	6	3	Yes	Yes	NA	No	No miscarriage	Term birth	<35	18-20	>=4	>=8	ICSI
Female factor	CC	23	20.8	6	4	2	Yes	Yes	Secondary	1	Long protocol	9	B	9.14	6.15	2922	3.94	0.79	112.5	1725	12	11	10	Yes	Yes	NA	No	No miscarriage	Term birth	<35	20-23	<4	>=8	ICSI
Female factor	CC	26	23.63	8	8	2	Yes	Yes	Primary	6	Long protocol	9	A	7.76	5.71	5955	1.82	0.55	131.25	1856.25	13	10	8	Yes	Yes	NA	No	No miscarriage	Term birth	<35	23-25	>=4	>=8	IVF
Female factor	CC	31	22	6	6	2	Yes	Yes	Secondary	13	Long protocol	9.1	B	5.39	2.93	2974	2.21	1.04	187.5	1650	8	14	7	Yes	Yes	NA	No	No miscarriage	Term birth	<35	20-23	>=4	>=8	IVF
Female factor	CC	28	20.7	3	3	2	Yes	Yes	Secondary	3	Long protocol	9.1	A	5.74	2.53	1650.8	3.68	1.33	75	1425	11	13	8	Yes	Yes	NA	No	No miscarriage	Term birth	<35	20-23	<4	>=8	IVF
Female factor	CC	37	23.83	2	2	2	Yes	Yes	Secondary	8	Long protocol	9.1	A	7.6	3.7	3184	1.3	1.2	225	2775	12	13	4	Yes	Yes	NA	No	No miscarriage	Term birth	>=35	23-25	>=4	>=8	IVF
Male factor	CC	28	20.6	4	4	2	Yes	Yes	Primary	5	Long protocol	9.2	B	5.84	6.44	1646	1.7	0.93	112.5	1575	11	9	4	Yes	Yes	NA	No	No miscarriage	Term birth	<35	20-23	>=4	>=8	ICSI
Female factor	CC	22	21.1	2	2	2	Yes	Yes	Primary	4	Long protocol	9.2	B	6.19	8.62	2930	1.94	0.8	75	1762.5	15	18	5	Yes	Yes	NA	No	No miscarriage	Term birth	<35	20-23	>=4	>=8	ICSI
Male factor	CC	25	20	2	2	2	Yes	Yes	Primary	2	Long protocol	9.2	A	6.41	5.61	4190	2.43	0.79	112.5	1575	10	17	2	Yes	Yes	NA	No	No miscarriage	Term birth	<35	20-23	<4	>=8	ICSI
Female factor	CC	28	24.22	3	3	2	Yes	Yes	Primary	8	Long protocol	9.2	A	6.5	3.4	2131	4.87	0.59	112.5	1312.5	10	8	3	Yes	Yes	NA	No	No miscarriage	Term birth	<35	23-25	>=4	>=8	ICSI
Female factor	CC	30	23.44	2	2	2	Yes	Yes	Secondary	1	Long protocol	9.3	A	5.72	4.06	1261	1.73	0.55	150	1200	7	10	8	Yes	Yes	NA	No	No miscarriage	Term birth	<35	23-25	<4	>=8	IVF
Female factor	CC	34	23.73	5	5	2	Yes	Yes	Primary	1	Long protocol	9.5	B	6.41	5.22	3672	0.91	1.79	225	3300	13	11	7	Yes	Yes	NA	No	No miscarriage	Term birth	<35	23-25	<4	>=8	IVF
Female factor	CC	31	20.4	4	4	2	Yes	Yes	Secondary	3	Long protocol	9.5	B	8.78	4.93	2942	1.24	1.33	225	2625	11	10	7	Yes	Yes	NA	No	No miscarriage	Preterm birth	<35	20-23	<4	>=8	IVF
Female factor	CC	27	22.6	6	6	2	Yes	Yes	Secondary	3	Long protocol	9.5	B	5.03	3.32	3005	5.27	0.89	112.5	1012.5	9	7	6	Yes	Yes	NA	No	No miscarriage	Term birth	<35	20-23	<4	>=8	IVF
Female factor	CC	28	20	4	4	2	Yes	Yes	Primary	3	Long protocol	9.5	A	7.48	5.25	1739	1.05	0.51	187.5	2727.5	13	6	3	Yes	Yes	NA	No	No miscarriage	Term birth	<35	20-23	<4	>=8	IVF
Female factor	CC	35	22.9	3	2	2	Yes	Yes	Secondary	4	Long protocol	9.6	B	7.27	7.83	3332	2.04	0.66	150	1500	10	11	8	Yes	Yes	NA	No	No miscarriage	Term birth	>=35	20-23	>=4	>=8	ICSI
Female factor	CC	31	20	2	2	2	Yes	Yes	Secondary	11	Long protocol	9.8	A	6.92	4.85	1316	2.36	1.04	131.25	1743.75	10	6	4	Yes	Yes	NA	No	No miscarriage	Term birth	<35	20-23	>=4	>=8	ICSI
Female factor	CC	26	18.31	2	2	2	Yes	Yes	Primary	1	Long protocol	9.9	A	9.2	7.49	2060	0.92	0.81	75	3037.5	24	7	3	Yes	Yes	NA	No	No miscarriage	Term birth	<35	18-20	<4	>=8	IVF
Female factor	CC	21	19.2	4	3	2	Yes	Yes	Primary	1	Long protocol	9.9	A	5.74	7.13	2325	0.97	1.12	112.5	1950	10	9	5	Yes	Yes	NA	No	No miscarriage	Term birth	<35	18-20	<4	>=8	IVF
Female factor	CC	26	19.88	5	5	2	Yes	Yes	Secondary	1	Long protocol	9.9	A	7.38	4.12	3945	0.71	0.84	112.5	1837.5	13	10	5	Yes	Yes	NA	No	No miscarriage	Term birth	<35	18-20	<4	>=8	IVF
Female factor	CC	28	19.14	6	6	2	Yes	Yes	Primary	2	Long protocol	10.1	B	6.12	3.08	2130	2.65	0.94	150	1350	9	10	6	Yes	Yes	NA	No	No miscarriage	Term birth	<35	18-20	<4	>=8	IVF
Female factor	CC	22	18	7	4	2	Yes	Yes	Primary	1	Long protocol	10.1	B	7	13.2	1804	1.45	0.49	112.5	900	10	21	16	Yes	Yes	NA	No	No miscarriage	Term birth	<35	18-20	<4	>=8	IVF
Female factor	CC	26	24.1	7	5	2	Yes	Yes	Primary	1	Long protocol	10.1	A	8.1	13.32	3796	2.19	0.57	187.5	2100	10	11	9	Yes	Yes	NA	No	No miscarriage	Term birth	<35	23-25	<4	>=8	IVF
Male factor	CC	30	22.9	6	6	2	Yes	Yes	Secondary	3	Long protocol	10.2	A	6.47	4.83	2642	1.65	0.52	225	3300	12	19	11	Yes	Yes	NA	No	No miscarriage	Term birth	<35	20-23	<4	>=8	ICSI
Female factor	CC	33	19.22	7	6	2	Yes	Yes	Primary	10	Long protocol	10.4	B	6.34	4.77	6660	1.57	1.08	150	1500	10	13	11	Yes	Yes	NA	No	No miscarriage	Term birth	<35	18-20	>=4	>=8	IVF
Female factor	CC	23	23.5	2	2	2	Yes	Yes	Primary	2	Long protocol	10.4	B	4.2	10.8	1032	1.4	0.33	75	2662.5	22	5	5	Yes	Yes	NA	No	No miscarriage	Term birth	<35	23-25	<4	>=8	IVF
Female factor	CC	25	23.07	6	5	2	Yes	Yes	Secondary	4	Long protocol	10.4	A	7.66	6.56	2465	2.51	0.35	112.5	1125	10	8	7	Yes	Yes	NA	No	No miscarriage	Term birth	<35	23-25	>=4	>=8	IVF
Female factor	CC	28	18.4	1	1	1	Yes	Yes	Primary	2	Long protocol	10.6	B	6.33	4.29	965.6	3.23	0.59	112.5	1312.5	11	3	1	Yes	Yes	NA	No	No miscarriage	Term birth	<35	18-20	<4	>=8	ICSI
Female factor	CC	27	19.9	2	2	2	Yes	Yes	Primary	5	Long protocol	10.7	A	7.73	5.5	3284	1.72	0.96	112.5	1800	11	8	7	Yes	Yes	NA	No	No miscarriage	Term birth	<35	18-20	>=4	>=8	ICSI
Female factor	CC	23	22.86	6	6	2	Yes	Yes	Primary	2	Long protocol	10.8	B	6.08	4.23	4218	1.78	1.42	131.25	1668.75	12	13	9	Yes	Yes	NA	No	No miscarriage	Term birth	<35	20-23	<4	>=8	IVF
Female factor	CC	23	21.22	2	2	2	Yes	Yes	Primary	3	Long protocol	10.8	A	5.52	2.18	6605	1.2	0.71	150	1162.5	9	13	7	Yes	Yes	NA	No	No miscarriage	Term birth	<35	20-23	<4	>=8	IVF
Female factor	CC	31	18.8	3	2	2	Yes	Yes	Secondary	2	Long protocol	10.8	A	4.61	5.66	2788	3.8	0.57	225	2325	10	7	5	Yes	Yes	NA	No	No miscarriage	Term birth	<35	18-20	<4	>=8	IVF
Female factor	CC	35	20.3	10	6	2	Yes	Yes	Secondary	4	Long protocol	10.8	A	7.2	5.18	3656	1.53	1.21	150	2100	12	15	11	Yes	Yes	NA	No	No miscarriage	Term birth	>=35	20-23	>=4	>=8	IVF
Male factor	CC	28	20.1	3	3	2	Yes	Yes	Primary	4	Long protocol	10.9	B	7.18	6.68	4890	2.41	1.19	112.5	1462.5	11	7	3	Yes	Yes	NA	No	No miscarriage	Term birth	<35	20-23	>=4	>=8	ICSI
Female factor	CC	24	24.03	5	3	2	Yes	Yes	Primary	3	Long protocol	10.9	A	5.19	4.16	2369	3.76	0.78	112.5	1125	9	13	11	Yes	Yes	NA	No	No miscarriage	Term birth	<35	23-25	<4	>=8	IVF
Male factor	CC	38	21.3	2	2	2	Yes	Yes	Secondary	5	Long protocol	11.1	B	8.37	3.93	1285	3	0.8	225	2775	11	7	3	Yes	Yes	NA	No	No miscarriage	Term birth	>=35	20-23	>=4	>=8	ICSI
Female factor	CC	25	21.01	1	1	1	Yes	Yes	Primary	1	Long protocol	11.1	B	7.07	8.55	945.6	1.58	0.15	112.5	1237.5	10	4	4	Yes	Yes	NA	No	No miscarriage	Preterm birth	<35	20-23	<4	>=8	IVF
Female factor	CC	33	20	6	6	2	Yes	Yes	Secondary	16	Long protocol	11.1	B	6	3.43	5310	1.37	1.28	225	3375	12	9	8	Yes	Yes	NA	No	No miscarriage	Preterm birth	<35	20-23	>=4	>=8	IVF
Female factor	CC	21	24.34	2	2	2	Yes	Yes	Primary	3	Long protocol	11.2	C	7.62	16.1	795.9	0.46	0.63	112.5	3450	22	8	4	Yes	Yes	NA	No	No miscarriage	Term birth	<35	23-25	<4	>=8	IVF
Female factor	CC	29	19.23	6	6	2	Yes	Yes	Primary	6	Long protocol	11.2	C	6.85	10.85	5915	1.05	0.83	112.5	1800	16	12	6	Yes	Yes	NA	No	No miscarriage	Term birth	<35	18-20	>=4	>=8	IVF+ICSI
Female factor	CC	29	20.83	4	4	2	Yes	Yes	Primary	1	Long protocol	11.2	A	5.99	3.24	2301	2.56	0.51	112.5	825	6	9	4	Yes	Yes	NA	No	No miscarriage	Term birth	<35	20-23	<4	>=8	ICSI
Female factor	CC	37	20.6	2	2	2	Yes	Yes	Primary	10	Long protocol	11.5	B	9.15	3.84	4390	4.7	0.83	225	2475	9	10	8	Yes	Yes	NA	No	No miscarriage	Term birth	>=35	20-23	>=4	>=8	IVF
Female factor	CC	26	24.7	2	2	2	Yes	Yes	Secondary	3	Long protocol	11.5	B	7.93	3.77	1846	3.64	1.23	150	2812.5	15	6	5	Yes	Yes	NA	No	No miscarriage	Term birth	<35	23-25	<4	>=8	IVF
Female factor	CC	28	21.67	2	2	2	Yes	Yes	Secondary	4	Long protocol	11.5	B	6.75	6.35	4264	1.98	0.95	150	1650	11	18	11	Yes	Yes	NA	No	No miscarriage	Term birth	<35	20-23	>=4	>=8	IVF
Female factor	CC	33	20.9	5	4	2	Yes	Yes	Secondary	4	Long protocol	11.5	A	7.18	3.74	3574	1.9	1.36	225	2250	10	12	8	Yes	Yes	NA	No	No miscarriage	Term birth	<35	20-23	>=4	>=8	ICSI
Female factor	CC	27	19.23	5	4	2	Yes	Yes	Secondary	2	Long protocol	11.6	B	6.7	5.5	3180	1.27	0.97	225	2700	12	10	6	Yes	Yes	NA	No	No miscarriage	Term birth	<35	18-20	<4	>=8	ICSI
Female factor	CC	35	21.5	2	2	2	Yes	Yes	Secondary	4	Long protocol	11.6	A	8.16	10.67	3804	2.72	0.74	75	1762.5	16	7	4	Yes	Yes	NA	No	No miscarriage	Preterm birth	>=35	20-23	>=4	>=8	ICSI
Female factor	CC	26	18.4	5	4	2	Yes	Yes	Primary	2	Long protocol	11.8	B	7.2	7.9	2335	4.95	0.5	150	1200	8	5	5	Yes	Yes	NA	No	No miscarriage	Term birth	<35	18-20	<4	>=8	IVF
Male factor	CC	20	23.4	4	3	2	Yes	Yes	Primary	1	Long protocol	11.9	B	8.68	11.91	2568	2.53	0.26	112.5	2737.5	15	10	5	Yes	Yes	NA	No	No miscarriage	Term birth	<35	23-25	<4	>=8	ICSI
Female factor	CC	29	24.44	1	1	1	Yes	Yes	Primary	4	Long protocol	11.9	B	7	4.4	1055	1.29	0.6	150	2250	15	4	1	Yes	Yes	NA	No	No miscarriage	Term birth	<35	23-25	>=4	>=8	ICSI
Female factor	CC	30	19.53	2	2	2	Yes	Yes	Primary	4	Long protocol	11.9	A	5.67	4.08	1860	6.59	1.01	225	2100	8	6	2	Yes	Yes	NA	No	No miscarriage	Term birth	<35	18-20	>=4	>=8	IVF
Female factor	CC	29	21.09	2	2	2	Yes	Yes	Secondary	6	Long protocol	11.9	A	7.17	4.51	3057	1.35	1.5	150	1650	11	13	8	Yes	Yes	NA	No	No miscarriage	Term birth	<35	20-23	>=4	>=8	ICSI
Female factor	CC	27	18.43	11	11	2	Yes	Yes	Secondary	2	Long protocol	12.1	A	7.17	6.86	8210	1.47	1.13	150	2250	13	19	12	Yes	Yes	NA	No	No miscarriage	Term birth	<35	18-20	<4	>=8	ICSI
Female factor	CC	26	22.03	8	8	2	Yes	Yes	Primary	2	Long protocol	12.1	A	5.45	4.38	3816	7.52	0.73	150	1350	9	10	7	Yes	Yes	NA	No	No miscarriage	Term birth	<35	20-23	<4	>=8	IVF
Female factor	CC	27	19.7	7	6	2	Yes	Yes	Primary	1	Long protocol	12.2	A	6.45	18.7	2551	2.52	0.7	75	1125	11	13	7	Yes	Yes	NA	No	No miscarriage	Term birth	<35	18-20	<4	>=8	ICSI
Female factor	CC	30	20.2	2	2	2	Yes	Yes	Secondary	5	Long protocol	12.2	A	6.23	4.04	3592	1.81	0.5	187.5	2100	10	16	10	Yes	Yes	NA	No	No miscarriage	Term birth	<35	20-23	>=4	>=8	ICSI
Female factor	CC	27	23.8	3	3	2	Yes	Yes	Primary	4	Long protocol	12.3	A	9.45	4.65	3328	7.64	0.85	187.5	1875	9	7	3	Yes	Yes	NA	No	No miscarriage	Preterm birth	<35	23-25	>=4	>=8	ICSI
Male factor	CC	28	18.9	2	2	2	Yes	Yes	Primary	4	Long protocol	12.3	A	8.8	4.8	2992	1.72	0.23	150	1762.5	10	9	4	Yes	Yes	NA	No	No miscarriage	Term birth	<35	18-20	>=4	>=8	IVF
Female factor	CC	25	22.66	4	4	2	Yes	Yes	Primary	2	Long protocol	12.4	A	6	2.1	1170	2.35	0.2	187.5	3075	12	4	4	Yes	Yes	NA	No	No miscarriage	Term birth	<35	20-23	<4	>=8	IVF
Female factor	CC	28	20.57	2	2	2	Yes	Yes	Primary	1	Long protocol	12.4	A	6.4	5.14	3137	3.61	0.84	112.5	1387.5	10	5	5	Yes	Yes	NA	No	No miscarriage	Term birth	<35	20-23	<4	>=8	IVF
Female factor	CC	35	18.97	7	7	2	Yes	Yes	Secondary	15	Long protocol	12.4	A	7.82	5.52	4291	0.71	0.96	225	3600	13	14	9	Yes	Yes	NA	No	No miscarriage	Term birth	>=35	18-20	>=4	>=8	IVF
Female factor	CC	28	24.24	2	2	2	Yes	Yes	Secondary	2	Long protocol	12.5	A	5.01	2.62	1615	1.51	0.54	150	1200	7	10	4	Yes	Yes	NA	No	No miscarriage	Term birth	<35	23-25	<4	>=8	IVF
Female factor	CC	31	19.81	3	3	2	Yes	Yes	Primary	1	Long protocol	12.7	B	6.9	5.6	2763	1.72	1.04	150	1725	9	9	7	Yes	Yes	NA	No	No miscarriage	Term birth	<35	18-20	<4	>=8	IVF
Female factor	CC	35	19.23	8	7	2	Yes	Yes	Secondary	4	Long protocol	12.7	B	6.3	5	4211.8	0.73	1.29	187.5	2062.5	11	18	11	Yes	Yes	NA	No	No miscarriage	Term birth	>=35	18-20	>=4	>=8	IVF
Female factor	CC	29	21.3	4	4	2	Yes	Yes	Secondary	2	Long protocol	12.8	B	8.13	6.62	1765	2.65	0.29	187.5	2212.5	10	12	5	Yes	Yes	NA	No	No miscarriage	Term birth	<35	20-23	<4	>=8	IVF
Female factor	CC	29	21.1	7	7	2	Yes	Yes	Secondary	2	Long protocol	12.8	A	4.81	4.72	5800	1.29	1.39	150	1350	9	15	12	Yes	Yes	NA	No	No miscarriage	Term birth	<35	20-23	<4	>=8	IVF
Female factor	CC	35	23.63	7	7	2	Yes	Yes	Secondary	1	Long protocol	12.9	A	5.07	3.99	6410	1.42	1.19	150	2850	17	15	12	Yes	Yes	NA	No	No miscarriage	Term birth	>=35	23-25	<4	>=8	IVF
Male factor	CC	33	19.53	5	4	2	Yes	Yes	Secondary	3	Long protocol	13	A	5.93	3.8	6690	2.37	0.83	150	1950	11	17	7	Yes	Yes	NA	No	No miscarriage	Term birth	<35	18-20	<4	>=8	ICSI
Female factor	CC	23	20.43	6	6	2	Yes	Yes	Secondary	3	Long protocol	13	A	5.02	4.44	3788.8	2.28	0.78	75	1125	9	7	6	Yes	Yes	NA	No	No miscarriage	Term birth	<35	20-23	<4	>=8	ICSI
Female factor	CC	27	24.03	2	2	2	Yes	Yes	Primary	4	Long protocol	13.4	B	6.29	2.85	4072	1.84	1.26	150	2400	13	14	9	Yes	Yes	NA	No	No miscarriage	Term birth	<35	23-25	>=4	>=8	IVF
Female factor	CC	38	24.2	4	4	2	Yes	Yes	Secondary	18	Long protocol	13.4	A	5.77	10.98	2482	1.78	0.59	225	2250	10	13	10	Yes	Yes	NA	No	No miscarriage	Term birth	>=35	23-25	>=4	>=8	ICSI
Female factor	CC	36	20.69	2	2	2	Yes	Yes	Primary	3	Long protocol	13.4	A	7.62	6.8	2092	3.38	0.84	187.5	3150	13	6	3	Yes	Yes	NA	No	No miscarriage	Term birth	>=35	20-23	<4	>=8	IVF
Male factor	CC	26	21.1	7	7	2	Yes	Yes	Primary	2	Long protocol	13.6	A	5.6	4.2	3274	3.09	0.34	150	1725	11	15	8	Yes	Yes	NA	No	No miscarriage	Term birth	<35	20-23	<4	>=8	ICSI
Male factor	CC	28	20.58	3	3	2	Yes	Yes	Secondary	1	Long protocol	13.8	C	8.04	3.36	2871	1.77	0.54	225	2775	11	9	4	Yes	Yes	NA	No	No miscarriage	Term birth	<35	20-23	<4	>=8	ICSI
Female factor	CC	28	18.7	5	4	2	Yes	Yes	Secondary	5	Long protocol	14.1	B	6.22	5.86	2745	3.63	0.85	112.5	900	8	15	6	Yes	Yes	NA	No	No miscarriage	Term birth	<35	18-20	>=4	>=8	IVF
Female factor	CC	38	18.67	2	2	2	Yes	Yes	Secondary	5	Long protocol	14.1	B	5.47	10.3	4152	2.57	0.54	150	1650	11	14	7	Yes	Yes	NA	No	No miscarriage	Term birth	>=35	18-20	>=4	>=8	IVF
Female factor	CC	35	22.83	13	12	2	Yes	Yes	Primary	4	Long protocol	14.5	B	4.91	5.99	3103	2.87	0.58	225	2475	11	20	13	Yes	Yes	NA	No	No miscarriage	Term birth	>=35	20-23	>=4	>=8	IVF
Female factor	CC	34	23.9	3	3	2	Yes	Yes	Secondary	1	Long protocol	14.5	B	7.43	4.25	2232	3.03	0.67	150	1912.5	11	8	3	Yes	Yes	NA	No	No miscarriage	Term birth	<35	23-25	<4	>=8	IVF
Female factor	CC	28	19.2	8	7	2	Yes	Yes	Secondary	3	Long protocol	15.5	B	5.65	12.42	7020	2.74	1.13	150	2362.5	13	16	13	Yes	Yes	NA	No	No miscarriage	Term birth	<35	18-20	<4	>=8	IVF
Female factor	CC	33	19.91	8	7	2	Yes	Yes	Secondary	9	Long protocol	16.5	B	7.89	4.29	3570	1.51	0.69	225	3075	11	13	10	Yes	Yes	NA	No	No miscarriage	Term birth	<35	18-20	>=4	>=8	IVF
Female factor	CT	29	19.1	4	4	2	No	No	Primary	3	Long protocol	7.3	B	5.44	3.52	2455	3.02	0.75	93.75	937.5	10	8	4	Yes	Yes	NA	Yes	early miscarriage	No birth	<35	18-20	<4	<8	IVF
Female factor	CT	30	19.23	5	5	2	No	Yes	Primary	3	Long protocol	8.25	A	6.65	5.88	3139	1.6	0.92	225	2175	10	16	14	Yes	Yes	NA	Yes	early miscarriage	No birth	<35	18-20	<4	>=8	IVF
Female factor	CT	30	19.31	2	2	2	No	No	Primary	10	Long protocol	8.6	A	5.09	6.02	2897	2.81	1.05	150	2100	11	3	3	Yes	Yes	NA	Yes	Late miscarriage	No birth	<35	18-20	>=4	>=8	IVF
Female factor	CT	29	18.3	2	2	2	No	No	Secondary	1	Long protocol	9.1	B	8.06	7.3	2176	2.13	0.9	112.5	1350	10	7	5	Yes	Yes	NA	Yes	early miscarriage	No birth	<35	18-20	<4	>=8	IVF
Female factor	CT	26	22	7	6	2	No	Yes	Secondary	4	Long protocol	13.4	B	6.85	5.56	2725	3.28	1.21	75	1125	11	11	8	Yes	Yes	NA	Yes	Late miscarriage	No birth	<35	20-23	>=4	>=8	IVF
Female factor	CT	36	21.2	7	6	2	No	No	Secondary	13	Long protocol	17.2	B	5.01	2.71	4295	1.63	1.05	225	2700	10	19	10	Yes	Yes	NA	Yes	Late miscarriage	No birth	>=35	20-23	>=4	>=8	ICSI
Female factor	CT	28	22.9	3	2	2	No	No	Secondary	3	Long protocol	8.3	A	7.2	4.56	2260	3.98	0.81	112.5	1387.5	11	6	6	Yes	Yes	NA	Yes	early miscarriage	No birth	<35	20-23	<4	>=8	IVF
Female factor	CT	27	20.7	9	9	1	No	No	Secondary	1	Long protocol	9	A	8.57	10.49	7630	1.51	1.47	187.5	2212.5	12	21	13	Yes	Yes	NA	Yes	early miscarriage	No birth	<35	20-23	<4	>=8	IVF
Female factor	CT	28	19.2	5	5	2	No	No	Primary	3	Long protocol	9.1	A	6.41	7.16	6400	3.95	0.56	112.5	1125	11	9	5	Yes	Yes	Ectopic pregnancy	No	No miscarriage	No birth	<35	18-20	<4	>=8	IVF
Female factor	CT	28	20.55	1	1	1	No	No	Primary	3	Long protocol	9.3	B	6.69	6.44	3284.6	3.8	1.4	75	2189.5	18	12	1	Yes	Yes	NA	Yes	early miscarriage	No birth	<35	20-23	<4	>=8	IVF
Female factor	CT	32	18.73	7	6	2	No	Yes	Secondary	5	Long protocol	9.7	B	5.23	3.14	2633	0.81	1.47	225	3525	13	10	9	Yes	Yes	NA	Yes	early miscarriage	No birth	<35	18-20	>=4	>=8	IVF
Female factor	CT	29	18.7	4	4	2	No	Yes	Primary	2	Long protocol	9.9	A	7.23	7.22	3734	3.83	0.79	150	1462.5	8	14	12	Yes	Yes	NA	Yes	early miscarriage	No birth	<35	18-20	<4	>=8	IVF
Female factor	CT	35	20	6	4	2	No	No	Secondary	7	Long protocol	11	B	4.3	10.11	2669	1.82	1.28	225	2325	9	10	7	Yes	Yes	NA	Yes	early miscarriage	No birth	>=35	20-23	>=4	>=8	ICSI
Female factor	CT	31	19.56	5	3	2	No	No	Secondary	3	Long protocol	11.4	A	4.57	5.23	2006	1.92	0.32	112.5	1912.5	12	9	8	Yes	Yes	NA	Yes	early miscarriage	No birth	<35	18-20	<4	>=8	IVF
Female factor	CT	26	18.66	8	8	2	No	Yes	Secondary	1	Long protocol	11.6	A	4.2	4.91	2823	2.25	0.69	187.5	1650	8	10	8	Yes	Yes	NA	Yes	Late miscarriage	No birth	<35	18-20	<4	>=8	IVF
Female factor	CT	31	19.22	2	2	2	No	No	Primary	3	Long protocol	12.3	C	6.64	5.65	8400	2.71	1.6	225	3375	13	7	5	Yes	Yes	Ectopic pregnancy	No	No miscarriage	No birth	<35	18-20	<4	>=8	IVF
Female factor	CT	33	20.43	5	3	2	No	No	Secondary	11	Long protocol	12.4	A	8.37	4.9	2353	2.39	0.51	150	1650	11	11	5	Yes	Yes	NA	Yes	early miscarriage	No birth	<35	20-23	>=4	>=8	ICSI
Female factor	CT	32	19.5	5	5	2	No	No	Primary	4	Long protocol	12.6	A	8.3	7.17	2260	1.96	1.07	187.5	3375	14	7	5	Yes	Yes	NA	Yes	early miscarriage	No birth	<35	18-20	>=4	>=8	ICSI
Female factor	CT	40	19	8	8	2	No	No	Secondary	2	Long protocol	12.8	C	6.19	5.93	5800	1.44	0.97	225	2250	10	17	16	Yes	Yes	NA	Yes	early miscarriage	No birth	>=35	18-20	<4	>=8	IVF
Female factor	CT	28	23.1	3	3	2	No	No	Primary	2	Long protocol	13.4	B	5.6	10.85	1519	1.27	0.64	112.5	1125	9	7	5	Yes	Yes	NA	Yes	early miscarriage	No birth	<35	23-25	<4	>=8	IVF
Female factor	CT	34	21.64	2	2	2	No	No	Primary	4	Long protocol	13.8	A	7.45	4.65	2977	1.74	0.68	187.5	2100	10	14	11	Yes	Yes	Ectopic pregnancy	No	No miscarriage	No birth	<35	20-23	>=4	>=8	IVF
Female factor	CT	37	19	2	2	2	No	No	Primary	9	Long protocol	14	A	5.04	2.81	574.8	2.55	0.65	225	1800	8	3	2	Yes	Yes	NA	Yes	early miscarriage	No birth	>=35	18-20	>=4	>=8	ICSI
Female factor	CT	30	19.92	7	6	2	No	No	Secondary	3	Long protocol	6.2	A	6.05	4.57	5920	0.95	1.66	150	2100	14	11	8	No	No	No pregnancy	No	No miscarriage	No birth	<35	18-20	<4	<8	IVF
Female factor	CT	35	24.56	5	5	2	No	Yes	Secondary	9	Long protocol	6.7	B	6.78	3.04	1459	2.03	0.58	150	2062.5	11	6	5	No	No	No pregnancy	No	No miscarriage	No birth	>=35	23-25	>=4	<8	IVF
Female factor	CT	29	22.2	3	3	2	No	No	Secondary	3	Long protocol	7.3	B	5.76	6.68	2440	1.45	0.71	112.5	1387.5	11	11	5	Yes	No	Biochemical pregnancy	No	Biopregnancy loss	No birth	<35	20-23	<4	<8	IVF
Female factor	CT	25	21.91	1	1	1	No	No	Secondary	6	Long protocol	7.4	C	4.43	6.02	2872	1.42	0.85	75	1650	11	7	2	No	No	No pregnancy	No	No miscarriage	No birth	<35	20-23	>=4	<8	IVF
Female factor	CT	27	20	5	5	2	No	Yes	Primary	3	Long protocol	7.5	B	5.18	6.12	3909	1.8	0.6	150	1500	11	17	7	No	No	No pregnancy	No	No miscarriage	No birth	<35	20-23	<4	<8	IVF
Female factor	CT	27	21.36	3	3	2	No	Yes	Secondary	4	Long protocol	7.6	C	7.98	17.93	2116.9	1.41	1.13	150	2337.5	15	6	6	Yes	No	Biochemical pregnancy	No	Biopregnancy loss	No birth	<35	20-23	>=4	<8	IVF
Female factor	CT	29	21.63	2	2	2	No	No	Secondary	2	Long protocol	7.6	B	9.12	3.9	3342	1.93	0.34	131.25	2868.75	15	5	2	No	No	No pregnancy	No	No miscarriage	No birth	<35	20-23	<4	<8	IVF
Female factor	CT	34	22.86	2	1	2	No	No	Secondary	4	Long protocol	7.8	B	9.43	4.65	2467	1.64	0.61	225	2250	10	9	4	Yes	No	Biochemical pregnancy	No	Biopregnancy loss	No birth	<35	20-23	>=4	<8	IVF
Female factor	CT	34	23.8	5	5	2	No	No	Primary	3	Long protocol	7.8	A	4.34	4.06	5470	1.13	1.04	150	1500	10	10	3	No	No	No pregnancy	No	No miscarriage	No birth	<35	23-25	<4	<8	IVF
Female factor	CT	37	23.23	2	2	2	No	No	Secondary	5	Long protocol	7.8	A	10.17	4.19	705.3	1.89	0.59	225	1800	8	3	2	No	No	No pregnancy	No	No miscarriage	No birth	>=35	23-25	>=4	<8	ICSI
Female factor	CT	37	22.22	2	2	2	No	No	Secondary	7	Long protocol	7.9	B	6.6	4.7	3505	2.77	0.68	187.5	1875	10	8	3	No	No	No pregnancy	No	No miscarriage	No birth	>=35	20-23	>=4	<8	ICSI
Female factor	CT	32	22.6	2	2	2	No	No	Secondary	1	Long protocol	7.9	A	5.67	4.11	4526	1.43	1.04	225	2250	10	17	11	No	No	No pregnancy	No	No miscarriage	No birth	<35	20-23	<4	<8	IVF
Female factor	CT	23	22.04	1	1	1	No	No	Primary	3	Long protocol	8	B	3.45	14.95	905.2	2.15	0.35	75	1425	14	2	1	No	No	No pregnancy	No	No miscarriage	No birth	<35	20-23	<4	>=8	IVF
Female factor	CT	29	22.94	3	3	2	No	No	Primary	1	Long protocol	8	B	4.49	5.96	4160.4	1.8	0.62	75	1012.5	9	6	4	No	No	No pregnancy	No	No miscarriage	No birth	<35	20-23	<4	>=8	IVF
Female factor	CT	33	21.48	1	1	1	No	No	Secondary	3	Long protocol	8	A	5.9	4.71	448	1.53	0.87	150	2587.5	15	1	1	No	No	No pregnancy	No	No miscarriage	No birth	<35	20-23	<4	>=8	ICSI
Female factor	CT	43	20.7	2	2	2	No	No	Secondary	2	Long protocol	8.1	B	5.21	4.77	3967	2.06	1.14	187.5	2137.5	9	9	2	No	No	No pregnancy	No	No miscarriage	No birth	>=35	20-23	<4	>=8	IVF
Female factor	CT	33	22.6	8	5	2	No	No	Primary	4	Long protocol	8.2	B	9.16	6.21	2466	2.6	0.75	187.5	2137.5	10	15	10	No	No	No pregnancy	No	No miscarriage	No birth	<35	20-23	>=4	>=8	IVF
Female factor	CT	36	24.09	2	2	2	No	No	Secondary	1	Long protocol	8.4	B	3.89	2.37	2299	2.85	0.53	225	2700	10	9	3	No	No	No pregnancy	No	No miscarriage	No birth	>=35	23-25	<4	>=8	ICSI
Female factor	CT	33	23.15	2	2	2	No	No	Secondary	1	Long protocol	8.4	A	4.46	3.34	2380	1.76	0.79	225	3000	11	5	4	No	No	No pregnancy	No	No miscarriage	No birth	<35	23-25	<4	>=8	IVF
Female factor	CT	39	21.48	2	2	2	No	No	Secondary	7	Long protocol	8.5	A	7.05	4.06	1942	9.61	1.12	225	2925	11	8	5	No	No	No pregnancy	No	No miscarriage	No birth	>=35	20-23	>=4	>=8	IVF
Male factor	CT	24	21.45	1	1	1	No	No	Primary	2	Long protocol	8.6	B	3.64	4.52	6990	1.22	0.72	150	1650	11	20	2	No	No	No pregnancy	No	No miscarriage	No birth	<35	20-23	<4	>=8	ICSI
Female factor	CT	40	19.49	6	5	2	No	No	Secondary	9	Long protocol	8.6	B	6.2	6.3	2461	1.76	0.55	225	2625	10	6	5	No	No	No pregnancy	No	No miscarriage	No birth	>=35	18-20	>=4	>=8	IVF
Male factor	CT	36	22.06	2	2	2	No	No	Secondary	10	Long protocol	8.6	A	9.89	7.84	5150	1.6	0.85	225	2475	11	15	6	No	No	No pregnancy	No	No miscarriage	No birth	>=35	20-23	>=4	>=8	ICSI
Female factor	CT	32	24.22	7	7	2	No	Yes	Secondary	12	Long protocol	8.8	B	5.57	2.35	3425	1.4	1.18	187.5	2775	13	10	6	No	No	No pregnancy	No	No miscarriage	No birth	<35	23-25	>=4	>=8	IVF
Female factor	CT	28	21.6	2	2	2	No	No	Primary	2	Long protocol	8.8	B	7.61	11.79	1363	0.52	1.27	225	3000	12	9	6	No	No	No pregnancy	No	No miscarriage	No birth	<35	20-23	<4	>=8	IVF
Female factor	CT	25	18.43	3	3	2	No	No	Primary	3	Long protocol	8.8	B	5.62	4.81	1915	1.14	0.77	93.75	1481.25	14	18	3	No	No	No pregnancy	No	No miscarriage	No birth	<35	18-20	<4	>=8	IVF
Female factor	CT	39	22.03	3	3	2	No	No	Secondary	16	Long protocol	8.8	A	6.35	3.98	1896	2.61	0.95	225	2700	10	6	3	No	No	No pregnancy	No	No miscarriage	No birth	>=35	20-23	>=4	>=8	IVF
Female factor	CT	24	19.5	4	4	2	No	No	Secondary	3	Long protocol	8.9	A	3.74	2.6	2422	2.54	0.53	112.5	1237.5	10	7	5	No	No	No pregnancy	No	No miscarriage	No birth	<35	18-20	<4	>=8	IVF
Female factor	CT	33	23.83	5	3	2	No	No	Secondary	4	Long protocol	8.9	B	8.73	3.84	2180	0.48	0.68	150	1800	11	11	6	No	No	No pregnancy	No	No miscarriage	No birth	<35	23-25	>=4	>=8	IVF
Female factor	CT	37	21.1	2	2	2	No	No	Secondary	3	Long protocol	9	B	7.7	8.44	3472	1.98	0.93	187.5	2550	12	10	3	No	No	No pregnancy	No	No miscarriage	No birth	>=35	20-23	<4	>=8	IVF+ICSI
Female factor	CT	31	22.7	2	2	2	No	No	Secondary	3	Long protocol	9.1	B	5.02	2.51	2904	2.65	0.81	225	2325	10	8	8	No	No	No pregnancy	No	No miscarriage	No birth	<35	20-23	<4	>=8	IVF
Female factor	CT	33	23.2	8	7	2	No	No	Primary	4	Long protocol	9.1	A	5.73	6.72	2850	3.36	0.31	187.5	1837.5	9	15	12	No	No	No pregnancy	No	No miscarriage	No birth	<35	23-25	>=4	>=8	IVF
Female factor	CT	26	19.96	2	2	2	No	No	Secondary	2	Long protocol	9.1	A	7.46	6.17	1728	2.83	0.44	187.5	1500	8	8	2	No	No	No pregnancy	No	No miscarriage	No birth	<35	18-20	<4	>=8	IVF
Female factor	CT	32	20.43	2	2	2	No	No	Secondary	9	Long protocol	9.1	A	5.86	6.7	10035	1.8	0.89	150	1237.5	9	10	7	No	No	No pregnancy	No	No miscarriage	No birth	<35	20-23	>=4	>=8	IVF
Female factor	CT	25	22.6	2	2	2	No	No	Secondary	2	Long protocol	9.1	A	7.46	3.39	2932	2.89	1.13	150	2025	10	8	6	No	No	No pregnancy	No	No miscarriage	No birth	<35	20-23	<4	>=8	IVF
Female factor	CT	28	22.76	2	2	2	No	No	Secondary	3	Long protocol	9.1	A	5.56	4.3	922	2.5	0.63	112.5	2025	13	3	2	No	No	No pregnancy	No	No miscarriage	No birth	<35	20-23	<4	>=8	IVF
Female factor	CT	27	19.91	7	5	2	No	Yes	Primary	3	Long protocol	9.3	B	7.4	6.4	2506	2.28	0.84	93.75	843.75	10	12	8	No	No	No pregnancy	No	No miscarriage	No birth	<35	18-20	<4	>=8	ICSI
Female factor	CT	38	24.97	4	4	2	No	Yes	Primary	12	Long protocol	9.3	A	4.85	2.82	2141	2.46	0.64	225	2250	10	16	9	Yes	No	Biochemical pregnancy	No	Biopregnancy loss	No birth	>=35	23-25	>=4	>=8	IVF
Female factor	CT	33	21.1	2	2	2	No	No	Secondary	6	Long protocol	9.4	B	7.32	5.11	1445	2.47	0.3	150	1050	7	8	6	No	No	No pregnancy	No	No miscarriage	No birth	<35	20-23	>=4	>=8	IVF
Female factor	CT	30	22.21	9	9	2	No	No	Secondary	3	Long protocol	9.4	A	6.58	3.5	3279	0.78	1.27	150	2425	13	17	9	Yes	No	Biochemical pregnancy	No	Biopregnancy loss	No birth	<35	20-23	<4	>=8	IVF
Female factor	CT	35	22.03	2	2	2	No	No	Secondary	8	Long protocol	9.4	A	4.77	3.12	2316	1.55	0.7	225	3300	12	6	3	No	No	No pregnancy	No	No miscarriage	No birth	>=35	20-23	>=4	>=8	ICSI
Female factor	CT	36	19.81	4	4	2	No	Yes	Secondary	14	Long protocol	9.5	A	5.12	1.98	4189	0.88	1.4	187.5	3037.5	13	20	17	No	No	No pregnancy	No	No miscarriage	No birth	>=35	18-20	>=4	>=8	IVF
Female factor	CT	30	22.03	2	2	2	No	No	Secondary	5	Long protocol	9.5	B	7.9	5.6	3835	3.74	0.55	225	2250	10	10	7	No	No	No pregnancy	No	No miscarriage	No birth	<35	20-23	>=4	>=8	IVF
Female factor	CT	27	18.31	8	8	2	No	No	Primary	2	Long protocol	9.5	A	5.9	4.45	8745	3.58	1.03	150	1425	10	14	8	No	No	No pregnancy	No	No miscarriage	No birth	<35	18-20	<4	>=8	ICSI
Female factor	CT	26	19.92	1	1	1	No	No	Secondary	4	Long protocol	9.6	B	8.96	5.68	2655	0.67	0.98	150	1500	10	8	1	Yes	No	Biochemical pregnancy	No	Biopregnancy loss	No birth	<35	18-20	>=4	>=8	IVF
Female factor	CT	23	19.5	2	2	2	No	No	Primary	1	Long protocol	9.6	B	7.14	11.4	3952	2.5	1.19	112.5	1500	11	10	8	No	No	No pregnancy	No	No miscarriage	No birth	<35	18-20	<4	>=8	ICSI
Female factor	CT	30	23.73	5	4	2	No	No	Secondary	2	Long protocol	9.6	A	7.91	3.32	6350	3.25	1.01	225	3450	12	20	12	No	No	No pregnancy	No	No miscarriage	No birth	<35	23-25	<4	>=8	IVF
Female factor	CT	29	19.6	7	6	2	No	Yes	Secondary	4	Long protocol	9.7	B	6.55	6.34	6205	1.47	1.56	150	1500	10	14	10	No	No	No pregnancy	No	No miscarriage	No birth	<35	18-20	>=4	>=8	IVF
Female factor	CT	32	19.74	4	4	2	No	Yes	Secondary	6	Long protocol	9.7	A	4.79	5.79	3597	2.57	1.03	150	1350	8	11	5	No	No	No pregnancy	No	No miscarriage	No birth	<35	18-20	>=4	>=8	IVF
Female factor	CT	29	21.78	2	2	2	No	No	Primary	7	Long protocol	9.7	B	12.11	19.83	2171	2.52	0.6	225	3150	14	3	3	No	No	No pregnancy	No	No miscarriage	No birth	<35	20-23	>=4	>=8	ICSI
Female factor	CT	37	23.3	3	3	2	No	No	Secondary	1	Long protocol	9.7	B	5.68	6.08	3289	3.44	0.4	187.5	1462.5	8	12	6	No	No	No pregnancy	No	No miscarriage	No birth	>=35	23-25	<4	>=8	IVF
Female factor	CT	28	22.46	2	2	2	No	No	Secondary	3	Long protocol	9.7	A	5.16	3.02	6090	2.28	1.09	187.5	2287.5	12	16	12	No	No	No pregnancy	No	No miscarriage	No birth	<35	20-23	<4	>=8	IVF
Female factor	CT	24	19.91	7	6	2	No	No	Secondary	2	Long protocol	9.8	B	4.6	1.99	2787	0.96	0.83	112.5	1387.5	10	10	8	No	No	No pregnancy	No	No miscarriage	No birth	<35	18-20	<4	>=8	IVF
Female factor	CT	33	22.58	9	9	2	No	No	Secondary	8	Long protocol	9.8	A	5.87	2.82	2195	1.91	1.11	187.5	3225	15	11	11	No	No	No pregnancy	No	No miscarriage	No birth	<35	20-23	>=4	>=8	IVF
Female factor	CT	45	23.5	2	2	2	No	No	Secondary	11	Long protocol	9.9	B	7.6	4.61	1864.4	1.7	1.3	225	3000	12	11	4	No	No	No pregnancy	No	No miscarriage	No birth	>=35	23-25	>=4	>=8	ICSI
Female factor	CT	26	22.15	5	5	2	No	No	Secondary	3	Long protocol	9.9	B	7.3	5.35	2089	1.9	0.42	112.5	1875	13	7	4	No	No	No pregnancy	No	No miscarriage	No birth	<35	20-23	<4	>=8	IVF
Female factor	CT	37	22.21	6	6	2	No	No	Secondary	2	Long protocol	9.9	A	7.66	3.83	1470	0.94	0.61	225	2700	11	6	6	Yes	No	Biochemical pregnancy	No	Biopregnancy loss	No birth	>=35	20-23	<4	>=8	ICSI
Male factor	CT	33	25	2	2	2	No	No	Secondary	11	Long protocol	9.9	A	5.9	4.28	3330	2.49	0.88	187.5	2362.5	11	10	8	No	No	No pregnancy	No	No miscarriage	No birth	<35	23-25	>=4	>=8	ICSI
Female factor	CT	28	18.31	3	2	2	No	No	Secondary	5	Long protocol	9.9	A	5.89	4.21	2936	3.11	0.68	150	1575	9	8	4	No	No	No pregnancy	No	No miscarriage	No birth	<35	18-20	>=4	>=8	IVF
Female factor	CT	38	24	7	6	2	No	Yes	Secondary	13	Long protocol	10	C	5.37	5.15	3156	1.81	0.93	225	3300	12	12	8	No	No	No pregnancy	No	No miscarriage	No birth	>=35	23-25	>=4	>=8	ICSI
Female factor	CT	33	23.7	5	2	2	No	No	Secondary	11	Long protocol	10	B	5.57	5.57	2401	0.93	0.54	125	2100	15	9	8	No	No	No pregnancy	No	No miscarriage	No birth	<35	23-25	>=4	>=8	IVF
Female factor	CT	24	20.45	2	2	2	No	No	Secondary	1	Long protocol	10	A	6.58	3.99	1894	3.68	0.77	225	2100	9	6	3	No	No	No pregnancy	No	No miscarriage	No birth	<35	20-23	<4	>=8	ICSI
Female factor	CT	34	21.72	2	2	2	No	No	Secondary	2	Long protocol	10	A	3.8	4.7	1216	1.57	0.29	225	3600	13	2	2	No	No	No pregnancy	No	No miscarriage	No birth	<35	20-23	<4	>=8	ICSI
Female factor	CT	25	19.11	7	7	2	No	Yes	Primary	3	Long protocol	10.1	A	3.81	2.32	4245	108	1.5	112.5	1350	12	16	12	No	No	No pregnancy	No	No miscarriage	No birth	<35	18-20	<4	>=8	IVF
Female factor	CT	26	24.84	2	2	2	No	No	Primary	5	Long protocol	10.1	A	3.18	6.46	3651.7	1.71	1.37	112.5	1575	12	9	5	No	No	No pregnancy	No	No miscarriage	No birth	<35	23-25	>=4	>=8	ICSI
Female factor	CT	38	22.03	2	2	2	No	No	Secondary	1	Long protocol	10.2	A	9.26	7.79	5359	1.35	1.21	225	3600	13	7	4	No	No	No pregnancy	No	No miscarriage	No birth	>=35	20-23	<4	>=8	IVF
Male factor	CT	26	22.6	7	7	2	No	Yes	Primary	1	Long protocol	10.4	B	4.54	15.85	2880	1.17	0.56	112.5	1575	13	10	7	Yes	No	Biochemical pregnancy	No	Biopregnancy loss	No birth	<35	20-23	<4	>=8	ICSI
Female factor	CT	24	21.09	8	7	2	No	No	Secondary	2	Long protocol	10.4	B	5.2	7.4	2621	1.58	0.23	112.5	1125	10	11	10	No	No	No pregnancy	No	No miscarriage	No birth	<35	20-23	<4	>=8	IVF
Female factor	CT	29	20.81	4	3	2	No	No	Primary	2	Long protocol	10.4	A	7	5.64	3771.6	3	0.45	112.5	1275	9	10	5	No	No	No pregnancy	No	No miscarriage	No birth	<35	20-23	<4	>=8	IVF
Female factor	CT	39	25	5	5	2	No	No	Primary	6	Long protocol	10.5	C	9.61	9.13	1459	1.8	0.15	225	2700	12	10	10	No	No	No pregnancy	No	No miscarriage	No birth	>=35	23-25	>=4	>=8	IVF
Female factor	CT	27	22.03	2	2	2	No	No	Primary	5	Long protocol	10.5	B	6.4	3.6	3312	1.85	0.71	112.5	2175	13	11	10	No	No	No pregnancy	No	No miscarriage	No birth	<35	20-23	>=4	>=8	IVF
Female factor	CT	30	18.03	3	3	2	No	No	Primary	3	Long protocol	10.5	B	4.3	2.9	3440.1	1.59	1.37	75	900	9	7	6	No	No	No pregnancy	No	No miscarriage	No birth	<35	18-20	<4	>=8	IVF
Female factor	CT	25	22.06	4	3	2	No	No	Primary	2	Long protocol	10.6	B	5.72	19.2	1516	2.84	0.72	75	881.25	11	11	10	No	No	No pregnancy	No	No miscarriage	No birth	<35	20-23	<4	>=8	IVF
Female factor	CT	38	24.44	6	6	2	No	Yes	Secondary	1	Long protocol	10.7	B	3.39	1.36	4012	1.1	0.67	150	1912.5	11	11	9	No	No	No pregnancy	No	No miscarriage	No birth	>=35	23-25	<4	>=8	IVF
Female factor	CT	24	23.71	4	4	2	No	No	Primary	2	Long protocol	10.7	B	4.65	4.82	3104	6.9	0.73	93.75	1556.25	12	14	4	Yes	No	Biochemical pregnancy	No	Biopregnancy loss	No birth	<35	23-25	<4	>=8	IVF
Female factor	CT	27	21.77	2	2	2	No	No	Primary	2	Long protocol	10.7	A	6.2	2.9	1334	2.86	0.47	225	1875	8	5	2	Yes	No	Biochemical pregnancy	No	Biopregnancy loss	No birth	<35	20-23	<4	>=8	IVF
Female factor	CT	21	20.2	2	2	2	No	No	Primary	1	Long protocol	10.8	B	4.46	3	1132	1.33	0.82	75	900	9	5	2	No	No	No pregnancy	No	No miscarriage	No birth	<35	20-23	<4	>=8	IVF
Female factor	CT	29	21.5	2	2	2	No	No	Secondary	2	Long protocol	10.8	A	7.32	7.96	1839	4	0.43	131.25	918.75	7	7	5	Yes	No	Biochemical pregnancy	No	Biopregnancy loss	No birth	<35	20-23	<4	>=8	IVF
Female factor	CT	26	21.33	6	5	2	No	No	Primary	2	Long protocol	10.9	B	3.84	5.45	7135	0.89	1.02	112.5	1012.5	10	18	9	No	No	No pregnancy	No	No miscarriage	No birth	<35	20-23	<4	>=8	IVF
Female factor	CT	31	18.4	2	2	2	No	No	Primary	4	Long protocol	10.9	B	7.68	8.07	2606	1.49	0.9	75	1612.5	16	5	4	No	No	No pregnancy	No	No miscarriage	No birth	<35	18-20	>=4	>=8	IVF
Female factor	CT	34	20.43	3	3	2	No	No	Secondary	12	Long protocol	10.9	A	8.91	3.55	1871	4.01	0.42	225	2475	11	6	3	No	No	No pregnancy	No	No miscarriage	No birth	<35	20-23	>=4	>=8	ICSI
Female factor	CT	34	19.23	2	2	2	No	No	Primary	14	Long protocol	11	C	7.12	4.97	666.2	1.42	0.44	225	1800	7	4	4	No	No	No pregnancy	No	No miscarriage	No birth	<35	18-20	>=4	>=8	IVF
Male factor	CT	28	22.86	4	4	2	No	No	Secondary	4	Long protocol	11	A	4.55	6.4	4275	1.73	1.15	112.5	2287.5	15	5	4	No	No	No pregnancy	No	No miscarriage	No birth	<35	20-23	>=4	>=8	ICSI
Female factor	CT	33	19.74	2	2	2	No	No	Secondary	4	Long protocol	11.1	A	6.11	4.43	2205	1.31	0.66	150	2625	12	8	3	No	No	No pregnancy	No	No miscarriage	No birth	<35	18-20	>=4	>=8	IVF
Female factor	CT	31	23.42	3	3	2	No	Yes	Secondary	4	Long protocol	11.2	B	8.12	5.74	3092	2.02	0.88	150	2625	14	16	10	No	No	No pregnancy	No	No miscarriage	No birth	<35	23-25	>=4	>=8	IVF
Female factor	CT	26	19.53	5	5	2	No	Yes	Primary	1	Long protocol	11.2	A	6.9	3.74	2365	1.84	0.98	187.5	3262.5	15	8	5	No	No	No pregnancy	No	No miscarriage	No birth	<35	18-20	<4	>=8	IVF
Female factor	CT	36	22.22	1	1	1	No	No	Secondary	5	Long protocol	11.2	B	6.13	1.62	2208	1.69	1.04	225	2400	10	5	1	No	No	No pregnancy	No	No miscarriage	No birth	>=35	20-23	>=4	>=8	IVF
Female factor	CT	25	21.63	2	2	2	No	No	Primary	2	Long protocol	11.2	B	9.9	7.9	4238	2.45	0.5	187.5	1987.5	10	14	6	No	No	No pregnancy	No	No miscarriage	No birth	<35	20-23	<4	>=8	ICSI
Female factor	CT	29	21.09	6	6	2	No	No	Secondary	2	Long protocol	11.2	A	7.06	3.09	4148	2.21	1.22	225	2700	12	13	7	No	No	No pregnancy	No	No miscarriage	No birth	<35	20-23	<4	>=8	IVF
Female factor	CT	26	21.5	4	3	2	No	Yes	Secondary	2	Long protocol	11.3	A	6.16	3.96	5420	1.74	0.4	150	1665	10	8	5	Yes	No	Biochemical pregnancy	No	Biopregnancy loss	No birth	<35	20-23	<4	>=8	IVF
Female factor	CT	28	20.3	3	3	2	No	No	Primary	2	Long protocol	11.3	A	2.74	7.17	4845.5	1.76	1.11	150	1837.5	10	18	10	Yes	No	Biochemical pregnancy	No	Biopregnancy loss	No birth	<35	20-23	<4	>=8	IVF
Female factor	CT	29	19.1	3	3	2	No	No	Secondary	6	Long protocol	11.3	A	4.84	2.85	2406	1.39	0.58	150	1537.5	11	6	5	No	No	No pregnancy	No	No miscarriage	No birth	<35	18-20	>=4	>=8	IVF
Female factor	CT	26	20.2	11	11	2	No	Yes	Primary	2	Long protocol	11.4	A	5.9	9.47	6180	2.13	0.42	112.5	1012.5	9	13	11	No	No	No pregnancy	No	No miscarriage	No birth	<35	20-23	<4	>=8	IVF
Female factor	CT	29	20.43	1	1	1	No	No	Primary	6	Long protocol	11.4	B	4.95	4.74	2080	2.89	0.84	150	750	5	6	1	No	No	No pregnancy	No	No miscarriage	No birth	<35	20-23	>=4	>=8	ICSI
Female factor	CT	24	21.1	2	2	2	No	No	Primary	3	Long protocol	11.4	B	6.76	5.76	1541	2.87	0.38	93.75	2550	17	3	2	No	No	No pregnancy	No	No miscarriage	No birth	<35	20-23	<4	>=8	IVF
Female factor	CT	38	22.2	4	3	2	No	Yes	Secondary	5	Long protocol	11.5	A	4.08	2.35	3067	1.92	0.8	150	1800	9	15	9	No	No	No pregnancy	No	No miscarriage	No birth	>=35	20-23	>=4	>=8	IVF
Female factor	CT	26	23.88	1	1	1	No	No	Primary	3	Long protocol	11.5	B	9.2	5.98	2536	5.08	0.79	150	3825	17	10	2	Yes	No	Biochemical pregnancy	No	Biopregnancy loss	No birth	<35	23-25	<4	>=8	IVF
Female factor	CT	25	19.22	4	3	2	No	No	Primary	3	Long protocol	11.5	B	6.04	7.58	3782	0.73	0.88	150	1500	10	16	8	Yes	No	Biochemical pregnancy	No	Biopregnancy loss	No birth	<35	18-20	<4	>=8	ICSI
Female factor	CT	36	23.44	3	3	2	No	Yes	Primary	4	Long protocol	11.6	A	7.44	3.99	3776	0.74	1.05	225	3075	13	13	5	No	No	No pregnancy	No	No miscarriage	No birth	>=35	23-25	>=4	>=8	ICSI
Female factor	CT	28	19.1	3	2	2	No	No	Primary	1	Long protocol	11.6	B	7.92	5.4	2557	2.78	0.65	112.5	1800	13	10	4	No	No	No pregnancy	No	No miscarriage	No birth	<35	18-20	<4	>=8	IVF
Female factor	CT	26	19.53	4	4	2	No	No	Primary	2	Long protocol	11.6	B	5.14	4.91	4092	2.46	1.18	112.5	1650	11	12	5	No	No	No pregnancy	No	No miscarriage	No birth	<35	18-20	<4	>=8	ICSI
Female factor	CT	33	22.66	2	2	2	No	No	Primary	5	Long protocol	11.6	A	6.54	1.5	1716	1.29	0.4	225	3075	12	4	2	No	No	No pregnancy	No	No miscarriage	No birth	<35	20-23	>=4	>=8	IVF
Female factor	CT	25	20.55	5	4	2	No	No	Secondary	4	Long protocol	11.6	A	6.84	7.24	3557	3.05	0.74	112.5	1575	10	16	8	No	No	No pregnancy	No	No miscarriage	No birth	<35	20-23	>=4	>=8	IVF
Female factor	CT	32	24.46	6	5	2	No	No	Secondary	11	Long protocol	11.6	A	6.5	5	1643	1.87	0.5	112.5	2737.5	14	10	6	No	No	No pregnancy	No	No miscarriage	No birth	<35	23-25	>=4	>=8	IVF
Female factor	CT	24	18	2	2	2	No	No	Primary	4	Long protocol	11.7	A	7.9	6.5	4032	2.97	0.5	93.75	750	9	8	3	Yes	No	Biochemical pregnancy	No	Biopregnancy loss	No birth	<35	18-20	>=4	>=8	IVF
Female factor	CT	28	19.81	2	2	2	No	No	Primary	4	Long protocol	11.8	B	4.93	3.03	6460	2.48	0.89	150	1200	8	13	6	No	No	No pregnancy	No	No miscarriage	No birth	<35	18-20	>=4	>=8	IVF
Female factor	CT	35	18.43	5	3	2	No	No	Secondary	12	Long protocol	11.8	A	10.13	4.55	2945	1.68	0.83	225	2025	9	6	5	No	No	No pregnancy	No	No miscarriage	No birth	>=35	18-20	>=4	>=8	ICSI
Female factor	CT	26	21.1	2	2	2	No	No	Primary	4	Long protocol	11.8	A	12.46	3.53	683.4	1.79	0.5	225	1350	6	2	2	No	No	No pregnancy	No	No miscarriage	No birth	<35	20-23	>=4	>=8	IVF
Female factor	CT	37	23.5	2	2	2	No	No	Secondary	9	Long protocol	11.8	A	8.05	6.74	2771	1.99	0.85	225	2475	11	15	3	No	No	No pregnancy	No	No miscarriage	No birth	>=35	23-25	>=4	>=8	IVF
Female factor	CT	30	21.1	6	6	2	No	No	Secondary	13	Long protocol	11.8	A	6.3	5.64	1532	0.84	0.46	112.5	1500	11	8	6	No	No	No pregnancy	No	No miscarriage	No birth	<35	20-23	>=4	>=8	IVF
Female factor	CT	27	23.44	6	6	2	No	Yes	Secondary	1	Long protocol	11.9	A	6.85	3.24	4826	2.2	1.2	187.5	4012.5	11	14	8	No	No	No pregnancy	No	No miscarriage	No birth	<35	23-25	<4	>=8	IVF
Female factor	CT	28	21.33	2	2	2	No	No	Primary	1	Long protocol	11.9	B	6.43	3.55	6770	2.49	1.37	150	2137.5	12	16	10	No	No	No pregnancy	No	No miscarriage	No birth	<35	20-23	<4	>=8	IVF
Female factor	CT	26	21.88	2	2	2	No	No	Secondary	4	Long protocol	12	A	8.19	5.24	3167	2.39	1.02	150	2100	11	8	5	No	No	No pregnancy	No	No miscarriage	No birth	<35	20-23	>=4	>=8	ICSI
Female factor	CT	30	19.98	4	3	2	No	No	Secondary	7	Long protocol	12	A	6.75	5.27	5490	3.49	0.6	150	1312.5	9	14	8	No	No	No pregnancy	No	No miscarriage	No birth	<35	18-20	>=4	>=8	ICSI
Female factor	CT	23	18.03	7	6	2	No	Yes	Primary	2	Long protocol	12.1	A	8.85	10.47	4668	3.35	1.43	150	1575	10	18	9	No	No	No pregnancy	No	No miscarriage	No birth	<35	18-20	<4	>=8	IVF
Female factor	CT	24	21.93	3	3	2	No	No	Primary	5	Long protocol	12.2	B	5.78	4.68	2157	3.94	0.62	150	1500	10	5	3	No	No	No pregnancy	No	No miscarriage	No birth	<35	20-23	>=4	>=8	IVF
Female factor	CT	31	22.27	4	4	2	No	No	Secondary	5	Long protocol	12.3	B	6.22	2.73	2090	1.92	0.48	150	1875	11	6	4	Yes	No	Biochemical pregnancy	No	Biopregnancy loss	No birth	<35	20-23	>=4	>=8	IVF
Female factor	CT	31	23.73	4	4	2	No	No	Secondary	10	Long protocol	12.3	B	5.66	7.79	1790	1.05	0.32	150	2662.5	15	6	4	No	No	No pregnancy	No	No miscarriage	No birth	<35	23-25	>=4	>=8	IVF
Female factor	CT	28	25	4	3	2	No	Yes	Secondary	1	Long protocol	12.4	B	6.72	3.44	4290	0.95	1.04	187.5	2100	10	16	12	No	No	No pregnancy	No	No miscarriage	No birth	<35	23-25	<4	>=8	IVF
Female factor	CT	27	18.7	5	4	2	No	No	Primary	2	Long protocol	12.5	B	6.38	3.82	3515	2.59	0.73	187.5	1912.5	9	15	5	No	No	No pregnancy	No	No miscarriage	No birth	<35	18-20	<4	>=8	ICSI
Female factor	CT	28	23.1	7	6	2	No	No	Primary	1	Long protocol	12.5	B	5.9	2.92	1409	1.77	0.93	187.5	2587.5	12	11	7	No	No	No pregnancy	No	No miscarriage	No birth	<35	23-25	<4	>=8	IVF
Female factor	CT	26	19.05	1	1	1	No	No	Secondary	3	Long protocol	12.5	A	8.08	2.96	5470	3.47	0.68	75	937.5	10	8	1	No	No	No pregnancy	No	No miscarriage	No birth	<35	18-20	<4	>=8	IVF
Female factor	CT	31	24.01	6	6	2	No	No	Secondary	9	Long protocol	12.6	A	5.81	3.78	1950	2.1	0.69	225	2475	10	10	8	No	No	No pregnancy	No	No miscarriage	No birth	<35	23-25	>=4	>=8	IVF
Female factor	CT	37	23.1	4	4	2	No	No	Secondary	5	Long protocol	12.7	C	7.4	3.3	1638	2.68	0.39	225	2775	10	8	4	No	No	No pregnancy	No	No miscarriage	No birth	>=35	23-25	>=4	>=8	IVF
Female factor	CT	31	23.44	2	2	2	No	No	Secondary	3	Long protocol	12.7	B	7.47	6.39	4238	1.66	1.05	187.5	1837.5	10	20	14	No	No	No pregnancy	No	No miscarriage	No birth	<35	23-25	<4	>=8	IVF
Female factor	CT	31	22.04	2	2	2	No	No	Secondary	2	Long protocol	12.9	A	5.47	5.33	6660	2.1	0.52	187.5	2100	10	16	13	No	No	No pregnancy	No	No miscarriage	No birth	<35	20-23	<4	>=8	ICSI
Female factor	CT	30	19.23	1	1	1	No	No	Primary	3	Long protocol	12.9	A	12.72	4.36	356.7	1.1	0.32	225	2025	9	2	1	No	No	No pregnancy	No	No miscarriage	No birth	<35	18-20	<4	>=8	IVF
Female factor	CT	30	20.3	2	2	2	No	No	Secondary	8	Long protocol	12.9	A	6.5	3.05	2009	2.34	0.85	225	2250	10	10	4	No	No	No pregnancy	No	No miscarriage	No birth	<35	20-23	>=4	>=8	IVF+ICSI
Female factor	CT	35	22.04	4	4	2	No	No	Secondary	1	Long protocol	13.1	A	7	3.58	1533	1.89	0.54	150	2625	13	5	5	No	No	No pregnancy	No	No miscarriage	No birth	>=35	20-23	<4	>=8	IVF
Female factor	CT	27	20.03	6	6	2	No	Yes	Primary	2	Long protocol	13.2	A	4.19	3.55	4102	1.04	0.94	112.5	1875	15	13	7	Yes	No	Biochemical pregnancy	No	Biopregnancy loss	No birth	<35	20-23	<4	>=8	IVF
Male factor	CT	33	19.7	4	3	2	No	No	Secondary	1	Long protocol	13.2	A	9.19	6.4	1926	1.49	0.98	112.5	1875	13	6	4	No	No	No pregnancy	No	No miscarriage	No birth	<35	18-20	<4	>=8	ICSI
Female factor	CT	32	23.44	3	2	2	No	No	Primary	5	Long protocol	13.3	B	5.05	2.31	5730	1.35	0.93	225	2250	10	14	7	No	No	No pregnancy	No	No miscarriage	No birth	<35	23-25	>=4	>=8	IVF
Female factor	CT	31	23.8	3	3	2	No	No	Secondary	2	Long protocol	13.4	B	7.56	3.86	943.2	2.94	0.72	262.5	2735.5	10	9	4	No	No	No pregnancy	No	No miscarriage	No birth	<35	23-25	<4	>=8	IVF
Female factor	CT	28	18.5	2	2	2	No	No	Primary	6	Long protocol	13.4	A	4.6	5.03	5600	4.29	0.9	93.75	825	9	11	3	No	No	No pregnancy	No	No miscarriage	No birth	<35	18-20	>=4	>=8	IVF
Female factor	CT	28	19.91	6	4	2	No	No	Primary	2	Long protocol	13.5	A	7.77	7.28	2352	4.6	0.7	150	2175	12	9	6	No	No	No pregnancy	No	No miscarriage	No birth	<35	18-20	<4	>=8	IVF
Female factor	CT	30	18.37	3	3	2	No	No	Primary	3	Long protocol	13.6	A	5.82	3.84	6358	3.6	1.03	150	1500	10	12	10	No	No	No pregnancy	No	No miscarriage	No birth	<35	18-20	<4	>=8	IVF
Female factor	CT	27	20.03	5	3	2	No	Yes	Secondary	3	Long protocol	13.7	B	7.29	3.75	2205	1.56	0.82	112.5	1687.5	12	10	5	No	No	No pregnancy	No	No miscarriage	No birth	<35	20-23	<4	>=8	IVF
Female factor	CT	25	18.75	6	6	2	No	No	Primary	3	Long protocol	13.7	B	8.22	5.05	2057	2.2	0.52	112.5	1537.5	11	14	10	No	No	No pregnancy	No	No miscarriage	No birth	<35	18-20	<4	>=8	IVF
Female factor	CT	40	22.3	1	1	1	No	No	Secondary	12	Long protocol	13.9	C	18.95	7.12	2217	2.16	0.43	225	3600	13	7	4	No	No	No pregnancy	No	No miscarriage	No birth	>=35	20-23	>=4	>=8	ICSI
Female factor	CT	28	19.63	6	5	2	No	Yes	Primary	6	Long protocol	14.1	A	6.52	4.33	3804	1.36	0.96	187.5	2175	11	11	6	No	No	No pregnancy	No	No miscarriage	No birth	<35	18-20	>=4	>=8	IVF
Female factor	CT	30	22.6	4	3	2	No	No	Primary	4	Long protocol	14.1	B	6.33	7.88	6030	3.69	1.28	112.5	1275	11	10	6	No	No	No pregnancy	No	No miscarriage	No birth	<35	20-23	>=4	>=8	IVF
Female factor	CT	29	20	3	2	2	No	No	Secondary	4	Long protocol	14.1	A	7.57	6.01	4872	3.6	0.64	112.5	1200	10	16	9	Yes	No	Biochemical pregnancy	No	Biopregnancy loss	No birth	<35	20-23	>=4	>=8	IVF
Female factor	CT	38	23.12	2	2	2	No	No	Secondary	5	Long protocol	14.2	A	6.14	4.23	3279	1.28	0.68	225	2362.5	10	12	9	Yes	No	Biochemical pregnancy	No	Biopregnancy loss	No birth	>=35	23-25	>=4	>=8	IVF
Female factor	CT	30	21.48	1	1	1	No	No	Primary	4	Long protocol	14.4	B	6	4.56	2517	2.15	0.29	150	1650	11	6	2	No	No	No pregnancy	No	No miscarriage	No birth	<35	20-23	>=4	>=8	ICSI
Female factor	CT	25	18.67	1	1	1	No	No	Primary	3	Long protocol	14.7	B	2.78	3.58	833.8	2.68	0.6	150	1500	8	2	1	No	No	No pregnancy	No	No miscarriage	No birth	<35	18-20	<4	>=8	IVF
Female factor	CT	34	20	2	2	2	No	No	Primary	6	Long protocol	14.9	A	4.03	13.88	1827	2.4	1.34	187.5	2100	10	5	2	Yes	No	Biochemical pregnancy	No	Biopregnancy loss	No birth	<35	20-23	>=4	>=8	IVF+ICSI
Female factor	CT	28	22.83	2	2	2	No	No	Secondary	3	Long protocol	15.7	B	6.13	2.22	1923	1.84	0.67	150	1837.5	11	8	4	Yes	No	Biochemical pregnancy	No	Biopregnancy loss	No birth	<35	20-23	<4	>=8	IVF
Female factor	CT	34	20.6	3	3	2	No	No	Secondary	3	Long protocol	17.7	A	7.32	4.12	1656	2.36	0.87	225	2250	10	10	6	No	No	No pregnancy	No	No miscarriage	No birth	<35	20-23	<4	>=8	IVF
Male factor	CT	20	22.89	6	5	2	Yes	Yes	Primary	4	Long protocol	6.3	B	7.28	4.46	4281.7	1.29	1.95	93.75	3262.5	20	16	7	Yes	Yes	NA	No	No miscarriage	Term birth	<35	20-23	>=4	<8	ICSI
Female factor	CT	27	18.7	7	7	2	Yes	Yes	Secondary	3	Long protocol	7.4	A	7.68	8.34	2972	2.98	0.66	93.75	1425	12	9	8	Yes	Yes	NA	No	No miscarriage	Term birth	<35	18-20	<4	<8	ICSI
Female factor	CT	29	19.5	4	2	2	Yes	Yes	Secondary	6	Long protocol	8.6	A	7.13	7.87	2909	5.04	0.91	187.5	2250	12	8	6	Yes	Yes	NA	No	No miscarriage	Term birth	<35	18-20	>=4	>=8	IVF
Female factor	CT	28	20.03	3	3	2	Yes	Yes	Secondary	2	Long protocol	8.9	B	7.51	2.95	3126	2.35	1.07	150	1800	11	9	3	Yes	Yes	NA	No	No miscarriage	Term birth	<35	20-23	<4	>=8	IVF
Female factor	CT	29	19.5	5	4	2	Yes	Yes	Secondary	3	Long protocol	8.9	A	7.85	11.61	3250	1.4	0.83	150	2175	11	20	5	Yes	Yes	NA	No	No miscarriage	Term birth	<35	18-20	<4	>=8	ICSI
Female factor	CT	34	18.51	8	8	2	Yes	Yes	Secondary	6	Long protocol	8.9	A	8.36	6.2	2514	2.84	0.76	187.5	2287.5	11	8	6	Yes	Yes	NA	No	No miscarriage	Term birth	<35	18-20	>=4	>=8	IVF
Female factor	CT	23	21.8	5	5	2	Yes	Yes	Secondary	6	Long protocol	9.1	B	6.15	12.38	3620	2.95	1.04	75	900	12	10	5	Yes	Yes	NA	No	No miscarriage	Preterm birth	<35	20-23	>=4	>=8	IVF
Female factor	CT	26	18	2	2	2	Yes	Yes	Primary	5	Long protocol	9.2	B	7.48	9.04	3056	3.2	0.6	187.5	942.75	8	10	7	Yes	Yes	NA	No	No miscarriage	Preterm birth	<35	18-20	>=4	>=8	IVF
Female factor	CT	34	24.89	2	2	2	Yes	Yes	Secondary	2	Long protocol	9.3	A	6.15	4.25	2710	2.27	0.75	225	2925	12	10	6	Yes	Yes	NA	No	No miscarriage	Term birth	<35	23-25	<4	>=8	IVF
Female factor	CT	30	23.4	5	4	2	Yes	Yes	Primary	4	Long protocol	9.4	B	5.76	4.91	1554	1.97	0.44	150	1350	9	10	6	Yes	Yes	NA	No	No miscarriage	Term birth	<35	23-25	>=4	>=8	IVF
Female factor	CT	27	20.4	6	6	2	Yes	Yes	Primary	6	Long protocol	9.4	A	6.67	4.37	1331	1.85	0.55	112.5	1612.5	11	6	5	Yes	Yes	NA	No	No miscarriage	Term birth	<35	20-23	>=4	>=8	IVF
Female factor	CT	32	21.6	5	5	2	Yes	Yes	Primary	5	Long protocol	9.5	A	6.43	2.94	2611	2.04	0.69	150	1350	9	13	13	Yes	Yes	NA	No	No miscarriage	Preterm birth	<35	20-23	>=4	>=8	IVF
Male factor	CT	34	22.6	2	2	2	Yes	Yes	Primary	12	Long protocol	9.6	A	3.04	3.73	5810	3.38	0.93	225	2475	11	13	8	Yes	Yes	NA	No	No miscarriage	Preterm birth	<35	20-23	>=4	>=8	ICSI
Female factor	CT	25	18.03	8	7	2	Yes	Yes	Secondary	2	Long protocol	9.7	B	6.77	10.28	7400	1.77	0.95	150	1650	11	12	9	Yes	Yes	NA	No	No miscarriage	Preterm birth	<35	18-20	<4	>=8	IVF
Female factor	CT	31	18.2	3	2	2	Yes	Yes	Secondary	4	Long protocol	9.8	B	6	4.6	2382	2.6	0.54	112.5	1462.5	11	5	4	Yes	Yes	NA	No	No miscarriage	Preterm birth	<35	18-20	>=4	>=8	IVF
Female factor	CT	27	22.67	4	3	2	Yes	Yes	Secondary	2	Long protocol	10	A	6.42	3.01	4213	2.21	0.68	187.5	1950	12	11	7	Yes	Yes	NA	No	No miscarriage	Preterm birth	<35	20-23	<4	>=8	IVF
Female factor	CT	30	24.03	2	2	2	Yes	Yes	Secondary	3	Long protocol	10.1	A	9.14	8.95	2563	1.43	0.71	187.5	1837.5	9	7	7	Yes	Yes	NA	No	No miscarriage	Term birth	<35	23-25	<4	>=8	IVF
Female factor	CT	30	24.44	7	7	2	Yes	Yes	Primary	6	Long protocol	10.2	A	6.24	6.91	3037	1.83	0.65	150	1837.5	11	16	12	Yes	Yes	NA	No	No miscarriage	Term birth	<35	23-25	>=4	>=8	ICSI
Female factor	CT	26	19.7	3	2	2	Yes	Yes	Secondary	3	Long protocol	10.2	A	6.34	7.02	3102	2.61	0.76	93.75	1050	10	11	8	Yes	Yes	NA	No	No miscarriage	Term birth	<35	18-20	<4	>=8	IVF
Female factor	CT	25	19.8	3	3	2	Yes	Yes	Primary	5	Long protocol	10.3	B	6.86	3.56	3064	2.76	0.72	150	2550	13	10	7	Yes	Yes	NA	No	No miscarriage	Term birth	<35	18-20	>=4	>=8	IVF
Male factor	CT	22	21.1	6	4	2	Yes	Yes	Primary	2	Long protocol	10.3	A	5.91	3.96	2718	2.35	0.47	187.5	1762.5	7	9	7	Yes	Yes	NA	No	No miscarriage	Term birth	<35	20-23	<4	>=8	ICSI
Female factor	CT	34	24.24	4	4	2	Yes	Yes	Secondary	6	Long protocol	10.3	A	7.83	5.69	8295	0.95	1.04	225	2250	10	19	11	Yes	Yes	NA	No	No miscarriage	Preterm birth	<35	23-25	>=4	>=8	IVF
Female factor	CT	29	18.03	3	3	2	Yes	Yes	Primary	1	Long protocol	10.4	B	6.65	1.43	4767	1.55	1.34	112.5	1125	10	5	4	Yes	Yes	NA	No	No miscarriage	Term birth	<35	18-20	<4	>=8	IVF
Female factor	CT	36	24.65	2	2	2	Yes	Yes	Secondary	5	Long protocol	10.4	A	5.47	2.36	1461	1.91	0.71	187.5	2625	11	4	2	Yes	Yes	NA	No	No miscarriage	Preterm birth	>=35	23-25	>=4	>=8	IVF
Male factor	CT	29	18.43	2	2	2	Yes	Yes	Secondary	3	Long protocol	10.5	A	6.46	5.67	3918	2.88	0.59	131.25	1556.25	11	10	2	Yes	Yes	NA	No	No miscarriage	Term birth	<35	18-20	<4	>=8	ICSI
Male factor	CT	26	21.33	2	2	2	Yes	Yes	Primary	1	Long protocol	10.6	B	7.49	6.3	8377	7.44	0.85	112.5	787.5	7	6	3	Yes	Yes	NA	No	No miscarriage	Term birth	<35	20-23	<4	>=8	ICSI
Female factor	CT	29	19.33	8	8	2	Yes	Yes	Secondary	3	Long protocol	10.6	B	5.88	3.9	3178	2.36	0.78	150	1650	11	10	7	Yes	Yes	NA	No	No miscarriage	Preterm birth	<35	18-20	<4	>=8	IVF
Male factor	CT	23	20.83	2	2	2	Yes	Yes	Primary	2	Long protocol	10.6	A	3.84	6.01	2469	1.38	0.9	93.75	1068.75	9	8	7	Yes	Yes	NA	No	No miscarriage	Preterm birth	<35	20-23	<4	>=8	ICSI
Female factor	CT	27	18.49	4	4	2	Yes	Yes	Primary	3	Long protocol	10.8	A	5.22	4.12	6400	2.95	1.05	75	1050	11	11	5	Yes	Yes	NA	No	No miscarriage	Preterm birth	<35	18-20	<4	>=8	IVF
Female factor	CT	28	20.81	8	7	2	Yes	Yes	Primary	4	Long protocol	10.9	B	8.44	3.36	3357.4	1.65	1.29	225	2700	12	15	12	Yes	Yes	NA	No	No miscarriage	Preterm birth	<35	20-23	>=4	>=8	IVF
Female factor	CT	27	19.5	5	3	2	Yes	Yes	Primary	1	Long protocol	10.9	A	8.35	16.65	3480	2.61	0.83	112.5	1387.5	11	12	4	Yes	Yes	NA	No	No miscarriage	Term birth	<35	18-20	<4	>=8	IVF
Female factor	CT	31	25	7	7	2	Yes	Yes	Primary	3	Long protocol	11	B	5.8	2	2823	2.66	0.81	187.5	1687.5	9	8	7	Yes	Yes	NA	No	No miscarriage	Preterm birth	<35	23-25	<4	>=8	IVF
Female factor	CT	26	18.18	2	2	2	Yes	Yes	Primary	1	Long protocol	11	B	2.3	7.2	6490	2.07	0.81	112.5	1125	10	4	2	Yes	Yes	NA	No	No miscarriage	Term birth	<35	18-20	<4	>=8	IVF
Female factor	CT	33	21.03	3	3	2	Yes	Yes	Primary	3	Long protocol	11	A	6.22	4.34	3463	3.93	0.58	187.5	1725	9	11	7	Yes	Yes	NA	No	No miscarriage	Term birth	<35	20-23	<4	>=8	IVF
Female factor	CT	28	18.43	7	6	2	Yes	Yes	Primary	4	Long protocol	11.2	A	7.25	5.96	5970	2.43	0.76	150	1350	9	17	15	Yes	Yes	NA	No	No miscarriage	Term birth	<35	18-20	>=4	>=8	ICSI
Female factor	CT	33	21.45	4	4	2	Yes	Yes	Secondary	7	Long protocol	11.3	B	5.71	2.8	1517	0.53	0.46	150	1612.5	10	6	4	Yes	Yes	NA	No	No miscarriage	Term birth	<35	20-23	>=4	>=8	IVF
Female factor	CT	30	20	2	2	2	Yes	Yes	Secondary	1	Long protocol	11.3	A	8.12	10.23	4045	3.78	0.81	112.5	1800	12	15	4	Yes	Yes	NA	No	No miscarriage	Preterm birth	<35	20-23	<4	>=8	IVF
Female factor	CT	28	22.3	12	11	2	Yes	Yes	Secondary	3	Long protocol	11.4	B	9.8	4.71	4770	1.97	0.59	150	1950	13	17	13	Yes	Yes	NA	No	No miscarriage	Preterm birth	<35	20-23	<4	>=8	IVF
Female factor	CT	24	19.23	4	4	2	Yes	Yes	Primary	2	Long protocol	11.5	B	6.3	5.8	1687	3.59	1.08	150	1200	8	10	8	Yes	Yes	NA	No	No miscarriage	Preterm birth	<35	18-20	<4	>=8	IVF
Female factor	CT	31	18.03	4	4	2	Yes	Yes	Primary	7	Long protocol	11.5	B	6.37	6.27	3097	2.01	0.66	93.75	1031.25	9	12	4	Yes	Yes	NA	No	No miscarriage	Term birth	<35	18-20	>=4	>=8	IVF
Female factor	CT	32	24.2	6	6	2	Yes	Yes	Secondary	8	Long protocol	11.5	B	2.99	1.49	3064	1.34	0.66	112.5	1275	8	14	9	Yes	Yes	NA	No	No miscarriage	Preterm birth	<35	23-25	>=4	>=8	IVF
Female factor	CT	28	23.4	5	5	2	Yes	Yes	Secondary	2	Long protocol	11.6	B	7.41	5.49	1920	2.31	0.48	150	2812.5	14	10	8	Yes	Yes	NA	No	No miscarriage	Term birth	<35	23-25	<4	>=8	IVF
Female factor	CT	29	21.72	4	4	2	Yes	Yes	Primary	6	Long protocol	11.7	B	3.17	2.66	2941	4.7	0.46	150	1687.5	10	13	5	Yes	Yes	NA	No	No miscarriage	Term birth	<35	20-23	>=4	>=8	IVF+ICSI
Female factor	CT	36	25	3	3	2	Yes	Yes	Secondary	3	Long protocol	11.7	A	6.16	4.08	3360	2.56	0.66	225	2775	11	10	6	Yes	Yes	NA	No	No miscarriage	Term birth	>=35	23-25	<4	>=8	IVF
Female factor	CT	34	19.81	2	2	2	Yes	Yes	Secondary	2	Long protocol	11.9	B	6.18	6.1	2145	2.49	0.41	225	2700	10	7	5	Yes	Yes	NA	No	No miscarriage	Preterm birth	<35	18-20	<4	>=8	IVF
Female factor	CT	32	22.27	2	2	2	Yes	Yes	Secondary	1	Long protocol	11.9	A	7.83	7.4	1819	1.66	1.29	150	2212.5	13	6	6	Yes	Yes	NA	No	No miscarriage	Preterm birth	<35	20-23	<4	>=8	IVF
Female factor	CT	32	19.88	2	2	2	Yes	Yes	Secondary	8	Long protocol	11.9	A	8.9	8.6	1175	1.45	0.31	187.5	2362.5	11	5	3	Yes	Yes	NA	No	No miscarriage	Term birth	<35	18-20	>=4	>=8	ICSI
Female factor	CT	28	22.86	4	4	2	Yes	Yes	Primary	4	Long protocol	12.2	C	6.85	3.32	1834	1.53	0.87	131.25	3018.75	15	8	6	Yes	Yes	NA	No	No miscarriage	Term birth	<35	20-23	>=4	>=8	IVF
Female factor	CT	24	19.5	4	4	2	Yes	Yes	Primary	3	Long protocol	12.2	A	8.52	3.99	5154	2.16	1.1	112.5	1875	13	13	7	Yes	Yes	NA	No	No miscarriage	Preterm birth	<35	18-20	<4	>=8	IVF
Female factor	CT	35	20.2	9	8	2	Yes	Yes	Primary	1	Long protocol	12.2	A	6.07	6.24	6455	2.13	0.84	225	2325	10	10	9	Yes	Yes	NA	No	No miscarriage	Term birth	>=35	20-23	<4	>=8	IVF
Female factor	CT	36	23.31	4	4	2	Yes	Yes	Secondary	10	Long protocol	12.8	B	7.71	4.25	730.4	1.27	0.54	225	1950	8	5	4	Yes	Yes	NA	No	No miscarriage	Preterm birth	>=35	23-25	>=4	>=8	IVF
Female factor	CT	37	21.1	5	5	2	Yes	Yes	Secondary	4	Long protocol	12.8	B	6.25	2.49	2511	2.32	0.81	225	2550	10	11	6	Yes	Yes	NA	No	No miscarriage	Term birth	>=35	20-23	>=4	>=8	IVF
Male factor	CT	26	20.17	5	3	2	Yes	Yes	Primary	2	Long protocol	12.8	A	5.3	3.36	3738	5.6	0.8	112.5	1350	11	18	6	Yes	Yes	NA	No	No miscarriage	Term birth	<35	20-23	<4	>=8	ICSI
Female factor	CT	29	21.2	8	8	2	Yes	Yes	Secondary	2	Long protocol	12.9	B	7.86	4.97	5199	1.53	1.26	150	2137.5	12	15	8	Yes	Yes	NA	No	No miscarriage	Preterm birth	<35	20-23	<4	>=8	IVF
Female factor	CT	28	20.6	4	3	2	Yes	Yes	Secondary	2	Long protocol	13.3	A	6.65	4.31	1671	4.6	0.81	112.5	1237.5	10	6	4	Yes	Yes	NA	No	No miscarriage	Preterm birth	<35	20-23	<4	>=8	IVF
Female factor	CT	33	23.23	12	12	2	Yes	Yes	Secondary	2	Long protocol	13.8	A	5.99	2.56	7725	1.1	1.5	187.5	2250	12	17	12	Yes	Yes	NA	No	No miscarriage	Preterm birth	<35	23-25	<4	>=8	IVF
Female factor	CT	31	21.8	4	2	2	Yes	Yes	Primary	6	Long protocol	14	B	5.99	2.5	1628	1.68	0.33	150	2175	11	8	5	Yes	Yes	NA	No	No miscarriage	Preterm birth	<35	20-23	>=4	>=8	IVF
Female factor	CT	26	22.22	2	2	2	Yes	Yes	Primary	2	Long protocol	14.1	B	8.23	3.7	1580	2.92	0.4	131.25	2043.75	11	3	2	Yes	Yes	NA	No	No miscarriage	Term birth	<35	20-23	<4	>=8	ICSI
Female factor	CT	31	21.36	2	2	2	Yes	Yes	Secondary	2	Long protocol	14.1	B	6.39	6.97	5995	0.93	1.42	150	1800	12	18	9	Yes	Yes	NA	No	No miscarriage	Term birth	<35	20-23	<4	>=8	IVF
Female factor	CT	28	22.83	4	4	2	Yes	Yes	Primary	5	Long protocol	14.4	C	5.71	8.63	3762.5	1.36	0.55	150	2625	15	13	12	Yes	Yes	NA	No	No miscarriage	Term birth	<35	20-23	>=4	>=8	IVF
Female factor	CT	26	23.9	6	4	2	Yes	Yes	Secondary	3	Long protocol	14.5	B	4.88	6.52	2753	2.57	0.8	150	1500	10	9	6	Yes	Yes	NA	No	No miscarriage	Preterm birth	<35	23-25	<4	>=8	IVF
Female factor	CT	25	19.5	7	6	2	Yes	Yes	Primary	1	Long protocol	14.8	B	7.19	3.79	1645	1.4	0.17	150	2250	13	15	9	Yes	Yes	NA	No	No miscarriage	Term birth	<35	18-20	<4	>=8	IVF
Female factor	CT	25	19.8	9	8	2	Yes	Yes	Primary	2	Long protocol	14.9	A	7.17	3.8	3694	2.87	0.8	112.5	1237.5	9	12	8	Yes	Yes	NA	No	No miscarriage	Term birth	<35	18-20	<4	>=8	IVF
Female factor	CT	29	18.66	8	7	2	Yes	Yes	Primary	5	Long protocol	15.2	B	8.04	4.19	3371	1.72	1.25	112.5	1912.5	12	15	12	Yes	Yes	NA	No	No miscarriage	Preterm birth	<35	18-20	>=4	>=8	IVF
Female factor	CT	33	19.9	3	2	2	Yes	Yes	Secondary	4	Long protocol	15.2	A	4.6	3.53	3438	1.77	0.8	225	2250	10	9	6	Yes	Yes	NA	No	No miscarriage	Preterm birth	<35	18-20	>=4	>=8	IVF
Male factor	CT	30	25	2	2	2	Yes	Yes	Primary	1	Long protocol	16.4	B	5.71	4.5	1777	4.56	0.87	75	2437.5	14	14	3	Yes	Yes	NA	No	No miscarriage	Preterm birth	<35	23-25	<4	>=8	ICSI
Female factor	CT	30	21.48	3	3	2	Yes	Yes	Secondary	3	Long protocol	16.8	A	5.37	2.35	2046	1.21	0.78	150	1875	9	15	9	Yes	Yes	NA	No	No miscarriage	Term birth	<35	20-23	<4	>=8	ICSI
Female factor	CT	30	22.03	2	2	2	Yes	Yes	Primary	2	Long protocol	17	B	5.2	6.6	4600	2.28	0.85	225	2700	12	13	7	Yes	Yes	NA	No	No miscarriage	Term birth	<35	20-23	<4	>=8	ICSI
Male factor	CT	24	24.97	7	6	2	Yes	Yes	Primary	4	Long protocol	17.5	C	5.75	4.24	4005	2.1	0.7	150	1500	10	10	8	Yes	Yes	NA	No	No miscarriage	Preterm birth	<35	23-25	>=4	>=8	ICSI
Female factor	CT	30	20.94	8	6	2	Yes	Yes	Secondary	6	Long protocol	6.9	B	6.37	5.78	6535	2.77	0.73	187.5	2512.5	12	12	9	Yes	Yes	NA	No	No miscarriage	Term birth	<35	20-23	>=4	<8	IVF
Female factor	CT	27	23.2	2	2	2	Yes	Yes	Secondary	1	Long protocol	7	B	8.46	6.71	3016	3.24	1.07	225	2025	9	10	2	Yes	Yes	NA	No	No miscarriage	Term birth	<35	23-25	<4	<8	IVF
Male factor	CT	28	21.6	9	9	2	Yes	Yes	Primary	1	Long protocol	8	B	7.63	5.92	5330	1.82	1.15	112.5	2175	14	14	9	Yes	Yes	NA	No	No miscarriage	Term birth	<35	20-23	<4	>=8	ICSI
Female factor	CT	37	22	6	5	2	Yes	Yes	Secondary	9	Long protocol	8	B	9.68	4.72	2042	3.49	0.38	150	3262.5	14	7	6	Yes	Yes	NA	No	No miscarriage	Term birth	>=35	20-23	>=4	>=8	IVF
Female factor	CT	27	24.84	3	3	2	Yes	Yes	Primary	3	Long protocol	8.1	B	4.9	3.4	3344	0.9	0.81	150	2850	16	15	10	Yes	Yes	NA	No	No miscarriage	Term birth	<35	23-25	<4	>=8	IVF
Female factor	CT	38	24.44	5	5	2	Yes	Yes	Primary	16	Long protocol	8.2	A	5.05	4.29	2594	2.97	1.09	225	2025	9	7	5	Yes	Yes	NA	No	No miscarriage	Term birth	>=35	23-25	>=4	>=8	IVF
Female factor	CT	30	20	1	1	1	Yes	Yes	Secondary	3	Long protocol	8.2	A	7.22	20.9	1030	1.53	0.43	112.5	1312.5	10	2	1	Yes	Yes	NA	No	No miscarriage	Term birth	<35	20-23	<4	>=8	IVF
Female factor	CT	29	20.4	4	3	2	Yes	Yes	Secondary	5	Long protocol	8.2	A	5.29	5.12	3258	2.03	0.73	225	2250	10	17	9	Yes	Yes	NA	No	No miscarriage	Term birth	<35	20-23	>=4	>=8	IVF
Female factor	CT	29	18.14	11	11	2	Yes	Yes	Secondary	2	Long protocol	8.3	B	6.43	14.8	6955	3.01	0.94	187.5	1875	10	14	10	Yes	Yes	NA	No	No miscarriage	Term birth	<35	18-20	<4	>=8	IVF
Female factor	CT	25	19.1	3	3	2	Yes	Yes	Primary	2	Long protocol	8.5	B	8.95	3.73	1982	4.04	0.81	150	1650	9	10	8	Yes	Yes	NA	No	No miscarriage	Term birth	<35	18-20	<4	>=8	IVF
Female factor	CT	35	22.3	3	2	2	Yes	Yes	Secondary	1	Long protocol	8.5	A	5.98	1.69	3728	1.37	1.14	187.5	1950	10	11	5	Yes	Yes	NA	No	No miscarriage	Preterm birth	>=35	20-23	<4	>=8	IVF
Female factor	CT	37	22.5	3	2	2	Yes	Yes	Secondary	12	Long protocol	8.5	A	5.83	4.2	3428	2.02	1.01	225	2700	10	10	8	Yes	Yes	NA	No	No miscarriage	Term birth	>=35	20-23	>=4	>=8	IVF
Female factor	CT	27	20.03	2	2	2	Yes	Yes	Secondary	3	Long protocol	8.6	B	6.4	14.49	2256	1.01	0.58	150	1950	11	4	3	Yes	Yes	NA	No	No miscarriage	Term birth	<35	20-23	<4	>=8	IVF
Female factor	CT	36	20.31	4	4	2	Yes	Yes	Secondary	3	Long protocol	8.8	B	6.97	4.89	2625	1.79	1.1	225	2700	12	9	6	Yes	Yes	NA	No	No miscarriage	Term birth	>=35	20-23	<4	>=8	IVF
Female factor	CT	34	21.64	2	2	2	Yes	Yes	Primary	9	Long protocol	9	A	2.73	1.77	3377	1.76	0.95	225	3300	12	15	4	Yes	Yes	NA	No	No miscarriage	Term birth	<35	20-23	>=4	>=8	IVF
Female factor	CT	22	19.5	3	3	1	Yes	Yes	Primary	3	Long protocol	9.1	B	9.76	23.85	1336	1.47	0.32	150	2175	14	7	3	Yes	Yes	NA	No	No miscarriage	Term birth	<35	18-20	<4	>=8	ICSI
Female factor	CT	29	25	2	2	2	Yes	Yes	Secondary	5	Long protocol	9.1	A	8.26	5.48	1355	3.53	1.06	187.5	2962.5	12	11	9	Yes	Yes	NA	No	No miscarriage	Term birth	<35	23-25	>=4	>=8	IVF
Female factor	CT	30	19.6	7	6	2	Yes	Yes	Secondary	2	Long protocol	9.2	B	6.26	4.02	6398	1.29	1.2	187.5	3562.5	14	14	9	Yes	Yes	NA	No	No miscarriage	Term birth	<35	18-20	<4	>=8	IVF
Female factor	CT	27	22.58	7	7	2	Yes	Yes	Secondary	2	Long protocol	9.2	A	5.77	5.25	3599	3.31	0.69	150	1500	10	12	8	Yes	Yes	NA	No	No miscarriage	Term birth	<35	20-23	<4	>=8	IVF
Female factor	CT	27	20.81	3	3	2	Yes	Yes	Primary	3	Long protocol	9.3	C	5.72	3.2	2358	2.51	0.65	225	2700	10	9	5	Yes	Yes	NA	No	No miscarriage	Term birth	<35	20-23	<4	>=8	ICSI
Female factor	CT	30	20.6	4	4	2	Yes	Yes	Primary	2	Long protocol	9.3	A	6.91	5.27	2826	1.9	1.28	187.5	2400	11	8	7	Yes	Yes	NA	No	No miscarriage	Term birth	<35	20-23	<4	>=8	ICSI
Female factor	CT	28	20.3	2	2	2	Yes	Yes	Primary	1	Long protocol	9.4	B	5.75	4.54	2053	2.32	0.46	75	900	11	4	4	Yes	Yes	NA	No	No miscarriage	Term birth	<35	20-23	<4	>=8	ICSI
Female factor	CT	25	23.2	6	4	2	Yes	Yes	Primary	1	Long protocol	9.4	B	6.08	2.43	2924	2.65	0.8	150	1725	9	12	7	Yes	Yes	NA	No	No miscarriage	Term birth	<35	23-25	<4	>=8	ICSI
Female factor	CT	32	22	3	3	2	Yes	Yes	Primary	3	Long protocol	9.4	B	6	15.67	3104	2.44	1.02	131.25	1181.25	9	11	7	Yes	Yes	NA	No	No miscarriage	Term birth	<35	20-23	<4	>=8	IVF
Male factor	CT	27	20.57	4	3	2	Yes	Yes	Secondary	2	Long protocol	9.4	A	6.1	4.1	3887	3.56	0.43	150	2137.5	11	11	5	Yes	Yes	NA	No	No miscarriage	Term birth	<35	20-23	<4	>=8	ICSI
Female factor	CT	23	24.03	2	2	2	Yes	Yes	Primary	2	Long protocol	9.5	B	8.72	14.89	2159	1.86	0.63	75	2362.5	15	12	11	Yes	Yes	NA	No	No miscarriage	Term birth	<35	23-25	<4	>=8	IVF
Female factor	CT	29	20.57	5	5	2	Yes	Yes	Primary	1	Long protocol	9.5	B	6.3	4	3498	2.11	0.96	112.5	1650	10	15	8	Yes	Yes	NA	No	No miscarriage	Term birth	<35	20-23	<4	>=8	IVF
Female factor	CT	30	22.6	5	5	2	Yes	Yes	Primary	3	Long protocol	9.5	A	5.09	1.27	2832	1.36	0.97	75	2662.5	19	16	12	Yes	Yes	NA	No	No miscarriage	Term birth	<35	20-23	<4	>=8	IVF
Male factor	CT	26	19.5	2	2	2	Yes	Yes	Secondary	2	Long protocol	9.6	B	3.42	9.81	3091	3.56	0.57	93.75	937.5	9	15	3	Yes	Yes	NA	No	No miscarriage	Term birth	<35	18-20	<4	>=8	ICSI
Female factor	CT	26	19.5	7	5	2	Yes	Yes	Primary	1	Long protocol	9.6	B	8.63	11.31	3971	3.15	1.1	93.75	1593.75	9	10	7	Yes	Yes	NA	No	No miscarriage	Term birth	<35	18-20	<4	>=8	IVF
Female factor	CT	25	18.03	9	9	2	Yes	Yes	Secondary	4	Long protocol	9.6	B	5.51	6.24	4059	1.89	0.7	187.5	1875	13	13	9	Yes	Yes	NA	No	No miscarriage	Term birth	<35	18-20	>=4	>=8	IVF
Male factor	CT	33	18.9	2	2	2	Yes	Yes	Secondary	11	Long protocol	9.6	A	7	4.7	2087	2.61	0.68	225	2100	9	13	3	Yes	Yes	NA	No	No miscarriage	Term birth	<35	18-20	>=4	>=8	ICSI
Male factor	CT	36	23.42	2	2	2	Yes	Yes	Secondary	2	Long protocol	9.7	A	5	3.3	2267	4.15	0.73	225	3225	12	8	3	Yes	Yes	NA	No	No miscarriage	Term birth	>=35	23-25	<4	>=8	ICSI
Female factor	CT	28	19.53	6	5	2	Yes	Yes	Primary	2	Long protocol	9.8	B	5.34	4.4	6340	3.18	1.09	187.5	1912.5	9	13	6	Yes	Yes	NA	No	No miscarriage	Term birth	<35	18-20	<4	>=8	IVF
Female factor	CT	26	18.67	7	6	2	Yes	Yes	Secondary	3	Long protocol	9.8	A	6.11	4.87	6160	2.46	1.01	93.75	843.75	9	10	7	Yes	Yes	NA	No	No miscarriage	Term birth	<35	18-20	<4	>=8	IVF
Female factor	CT	28	23.2	6	6	2	Yes	Yes	Secondary	4	Long protocol	9.9	B	7.96	4.96	1706	1.57	0.48	187.5	2681.25	15	10	9	Yes	Yes	NA	No	No miscarriage	Term birth	<35	23-25	>=4	>=8	IVF
Female factor	CT	27	22.94	9	9	2	Yes	Yes	Primary	3	Long protocol	9.9	A	5.6	10.2	4420	1.18	0.41	112.5	1012.5	9	18	12	Yes	Yes	NA	No	No miscarriage	Term birth	<35	20-23	<4	>=8	ICSI
Female factor	CT	32	21.08	7	6	2	Yes	Yes	Secondary	5	Long protocol	9.9	A	7.34	3.46	7760	1.17	1.25	187.5	2062.5	11	17	9	Yes	Yes	NA	No	No miscarriage	Term birth	<35	20-23	>=4	>=8	ICSI
Female factor	CT	26	22.27	3	2	2	Yes	Yes	Secondary	2	Long protocol	10	A	6.63	14.53	2684	1.94	0.63	75	1593.75	14	11	9	Yes	Yes	NA	No	No miscarriage	Term birth	<35	20-23	<4	>=8	IVF
Female factor	CT	36	20.2	3	3	2	Yes	Yes	Secondary	15	Long protocol	10	A	9.2	7.3	2231	2.7	0.6	225	2850	10	7	3	Yes	Yes	NA	No	No miscarriage	Term birth	>=35	20-23	>=4	>=8	IVF+ICSI
Female factor	CT	28	22.55	1	1	1	Yes	Yes	Primary	3	Long protocol	10	A	8.3	5.4	1817	4.02	0.5	150	2025	11	4	2	Yes	Yes	NA	No	No miscarriage	Term birth	<35	20-23	<4	>=8	ICSI
Female factor	CT	34	23.23	3	3	2	Yes	Yes	Secondary	2	Long protocol	10.1	B	5.15	2.67	2288	2.4	0.74	225	2475	11	13	10	Yes	Yes	NA	No	No miscarriage	Preterm birth	<35	23-25	<4	>=8	ICSI
Female factor	CT	35	23.24	10	9	2	Yes	Yes	Secondary	4	Long protocol	10.1	B	5.53	3.56	6385	1.77	1.64	187.5	1837.5	10	20	16	Yes	Yes	NA	No	No miscarriage	Term birth	>=35	23-25	>=4	>=8	IVF
Female factor	CT	34	19.98	3	3	2	Yes	Yes	Secondary	2	Long protocol	10.2	C	6.77	7.47	3929	2.6	0.2	150	1500	10	14	6	Yes	Yes	NA	No	No miscarriage	Term birth	<35	18-20	<4	>=8	IVF
Female factor	CT	26	23.15	6	5	1	Yes	Yes	Primary	3	Long protocol	10.2	A	6.69	6.45	6110	2.07	0.85	131.25	1631.25	12	16	6	Yes	Yes	NA	No	No miscarriage	Term birth	<35	23-25	<4	>=8	IVF
Female factor	CT	33	22.2	5	4	2	Yes	Yes	Secondary	9	Long protocol	10.5	B	3.78	2.02	4198	2.68	0.6	131.25	1125	8	12	5	Yes	Yes	NA	No	No miscarriage	Term birth	<35	20-23	>=4	>=8	IVF
Male factor	CT	24	24.03	1	1	1	Yes	Yes	Primary	4	Long protocol	10.6	B	4.15	2.79	2021	1.39	0.97	150	1200	8	9	2	Yes	Yes	NA	No	No miscarriage	Term birth	<35	23-25	>=4	>=8	ICSI
Female factor	CT	29	19.9	2	2	1	Yes	Yes	Primary	4	Long protocol	10.6	B	8.8	8	3592	3.18	1.28	100	1037.5	10	17	9	Yes	Yes	NA	No	No miscarriage	Term birth	<35	18-20	>=4	>=8	IVF
Female factor	CT	29	24.97	5	4	2	Yes	Yes	Primary	3	Long protocol	10.7	B	6.75	11.97	3303	1	1.06	150	1650	11	12	5	Yes	Yes	NA	No	No miscarriage	Term birth	<35	23-25	<4	>=8	IVF
Female factor	CT	29	19.92	2	2	2	Yes	Yes	Secondary	3	Long protocol	10.7	B	6.16	3.15	4066	2.34	1.47	187.5	2062.5	11	12	4	Yes	Yes	NA	No	No miscarriage	Term birth	<35	18-20	<4	>=8	IVF
Female factor	CT	34	19.1	7	7	2	Yes	Yes	Secondary	10	Long protocol	10.7	A	5.41	3.18	2936	1.45	0.7	225	3000	12	14	11	Yes	Yes	NA	No	No miscarriage	Term birth	<35	18-20	>=4	>=8	IVF
Female factor	CT	29	22.03	2	2	2	Yes	Yes	Secondary	5	Long protocol	10.7	A	6.77	5.68	4575	2.85	0.95	75	1575	12	15	10	Yes	Yes	NA	No	No miscarriage	Term birth	<35	20-23	>=4	>=8	IVF
Male factor	CT	27	18.52	2	2	2	Yes	Yes	Primary	2	Long protocol	10.8	A	7.5	6.3	2978	2.6	0.45	75	1162.5	13	7	3	Yes	Yes	NA	No	No miscarriage	Term birth	<35	18-20	<4	>=8	ICSI
Female factor	CT	28	23.1	5	5	2	Yes	Yes	Primary	3	Long protocol	10.8	A	8.37	6.19	2879	1.57	0.76	225	2850	12	9	6	Yes	Yes	NA	No	No miscarriage	Term birth	<35	23-25	<4	>=8	IVF
Female factor	CT	31	20.82	3	3	2	Yes	Yes	Primary	1	Long protocol	10.8	A	8.33	5.43	2094	1.85	0.92	187.5	2062.5	11	7	5	Yes	Yes	NA	No	No miscarriage	Term birth	<35	20-23	<4	>=8	IVF
Female factor	CT	24	21.93	2	2	2	Yes	Yes	Primary	3	Long protocol	10.9	B	6.37	6.54	4067	1.86	1.59	150	1800	12	7	6	Yes	Yes	NA	No	No miscarriage	Term birth	<35	20-23	<4	>=8	IVF
Female factor	CT	30	22.86	2	2	2	Yes	Yes	Secondary	10	Long protocol	10.9	A	5.98	1.98	2906	1.4	0.61	187.5	2325	11	9	5	Yes	Yes	NA	No	No miscarriage	Term birth	<35	20-23	>=4	>=8	IVF
Female factor	CT	27	20	3	2	2	Yes	Yes	Primary	1	Long protocol	11	A	5.49	6.86	2923	1.32	1.16	75	1762.5	10	9	8	Yes	Yes	NA	No	No miscarriage	Term birth	<35	20-23	<4	>=8	IVF
Female factor	CT	26	18.03	6	6	2	Yes	Yes	Primary	3	Long protocol	11.1	C	5.81	5.2	3680	2.61	1.15	131.25	1387.5	10	12	7	Yes	Yes	NA	No	No miscarriage	Term birth	<35	18-20	<4	>=8	IVF+ICSI
Female factor	CT	35	19.2	5	4	2	Yes	Yes	Primary	3	Long protocol	11.1	B	5.68	4.06	3344	3.45	0.8	225	1800	8	11	5	Yes	Yes	NA	No	No miscarriage	Term birth	>=35	18-20	<4	>=8	ICSI
Female factor	CT	29	22.9	3	3	2	Yes	Yes	Primary	5	Long protocol	11.2	B	6.24	4.37	3224	4.94	1.21	150	1425	9	15	3	Yes	Yes	NA	No	No miscarriage	Term birth	<35	20-23	>=4	>=8	IVF
Female factor	CT	27	24.9	6	6	2	Yes	Yes	Secondary	1	Long protocol	11.2	B	6.9	4.85	3246	2.42	0.82	187.5	3262.5	13	11	8	Yes	Yes	NA	No	No miscarriage	Term birth	<35	23-25	<4	>=8	IVF
Female factor	CT	30	20.5	3	3	2	Yes	Yes	Primary	2	Long protocol	11.4	B	5.99	5.1	4662	2.21	1.1	150	1500	10	15	8	Yes	Yes	NA	No	No miscarriage	Term birth	<35	20-23	<4	>=8	IVF
Female factor	CT	28	22.19	7	7	2	Yes	Yes	Secondary	3	Long protocol	11.4	A	6.91	5.72	2981	3.27	0.74	150	1987.5	10	13	7	Yes	Yes	NA	No	No miscarriage	Term birth	<35	20-23	<4	>=8	IVF
Female factor	CT	27	25	3	2	2	Yes	Yes	Secondary	5	Long protocol	11.4	A	6.13	4.09	939.8	4.21	1.17	131.25	1256.25	9	5	3	Yes	Yes	NA	No	No miscarriage	Term birth	<35	23-25	>=4	>=8	IVF
Female factor	CT	30	20.13	4	4	2	Yes	Yes	Secondary	6	Long protocol	11.4	A	5.64	5.26	3060	1.88	0.47	150	1762.5	11	12	10	Yes	Yes	NA	No	No miscarriage	Term birth	<35	20-23	>=4	>=8	IVF
Female factor	CT	26	23	3	3	2	Yes	Yes	Primary	6	Long protocol	11.5	B	6.62	16.82	3010	4.22	0.8	100	2131.25	15	8	7	Yes	Yes	NA	No	No miscarriage	Term birth	<35	23-25	>=4	>=8	ICSI
Female factor	CT	24	19.5	6	6	2	Yes	Yes	Primary	3	Long protocol	11.5	B	4.01	4.64	3152	0.1	0.72	75	1762.5	13	11	8	Yes	Yes	NA	No	No miscarriage	Term birth	<35	18-20	<4	>=8	IVF
Female factor	CT	26	21.5	6	6	2	Yes	Yes	Primary	5	Long protocol	11.5	A	5.42	5.07	2747	1.56	0.52	112.5	2025	12	13	8	Yes	Yes	NA	No	No miscarriage	Term birth	<35	20-23	>=4	>=8	IVF
Female factor	CT	29	19.6	3	3	2	Yes	Yes	Secondary	6	Long protocol	11.5	A	6.82	13.38	5896	1.42	0.64	131.25	1443.75	12	14	3	Yes	Yes	NA	No	No miscarriage	Term birth	<35	18-20	>=4	>=8	ICSI
Female factor	CT	27	19.7	1	1	1	Yes	Yes	Secondary	6	Long protocol	11.6	B	9.27	4.82	2006	1.89	0.94	150	3675	18	2	1	Yes	Yes	NA	No	No miscarriage	Preterm birth	<35	18-20	>=4	>=8	IVF
Female factor	CT	26	23.83	2	2	1	Yes	Yes	Primary	2	Long protocol	11.6	B	4.94	4.68	1002	1.32	0.47	150	1725	11	5	2	Yes	Yes	NA	No	No miscarriage	Term birth	<35	23-25	<4	>=8	ICSI
Female factor	CT	29	19.98	6	5	2	Yes	Yes	Primary	4	Long protocol	11.7	B	5.93	4.23	6880	2.84	0.73	150	1687.5	10	12	6	Yes	Yes	NA	No	No miscarriage	Term birth	<35	18-20	>=4	>=8	IVF
Female factor	CT	21	20.7	2	2	2	Yes	Yes	Primary	3	Long protocol	11.7	B	5.47	4.69	3083	2.8	0.64	75	750	9	5	2	Yes	Yes	NA	No	No miscarriage	Term birth	<35	20-23	<4	>=8	IVF
Female factor	CT	32	22.94	2	2	2	Yes	Yes	Primary	4	Long protocol	11.8	B	8.7	3.8	3474	2.52	0.8	187.5	2062.5	11	14	8	Yes	Yes	NA	No	No miscarriage	Term birth	<35	20-23	>=4	>=8	IVF
Female factor	CT	29	22.96	3	3	2	Yes	Yes	Primary	6	Long protocol	11.8	B	7.9	5.5	5400	4.2	0.83	187.5	2287.5	11	16	8	Yes	Yes	NA	No	No miscarriage	Term birth	<35	20-23	>=4	>=8	IVF+ICSI
Female factor	CT	25	22.3	3	2	1	Yes	Yes	Secondary	2	Long protocol	12.1	B	8.53	4.91	2904	2.63	0.98	112.5	2175	14	19	7	Yes	Yes	NA	No	No miscarriage	Term birth	<35	20-23	<4	>=8	IVF
Female factor	CT	29	18.49	7	7	2	Yes	Yes	Primary	3	Long protocol	12.2	B	7.8	5.23	5250	2.5	1.64	112.5	1912.5	11	11	8	Yes	Yes	NA	No	No miscarriage	Term birth	<35	18-20	<4	>=8	IVF
Female factor	CT	26	19.88	8	8	2	Yes	Yes	Primary	4	Long protocol	12.5	B	6.35	6.2	5740	0.49	1.01	112.5	1837.5	13	10	12	Yes	Yes	NA	No	No miscarriage	Term birth	<35	18-20	>=4	>=8	ICSI
Female factor	CT	33	24.4	8	6	2	Yes	Yes	Primary	5	Long protocol	12.5	A	6.7	6.22	3931	1.98	1.24	225	2625	11	14	8	Yes	Yes	NA	No	No miscarriage	Term birth	<35	23-25	>=4	>=8	IVF
Female factor	CT	30	22.6	3	3	2	Yes	Yes	Secondary	1	Long protocol	12.6	A	6.91	5.76	2605	1.39	0.42	187.5	1987.5	9	11	7	Yes	Yes	NA	No	No miscarriage	Term birth	<35	20-23	<4	>=8	IVF
Female factor	CT	29	24.5	1	1	1	Yes	Yes	Secondary	7	Long protocol	12.7	B	7.3	3.53	1898	1.95	1.28	225	2850	11	7	2	Yes	Yes	NA	No	No miscarriage	Term birth	<35	23-25	>=4	>=8	IVF
Female factor	CT	36	18.44	2	2	2	Yes	Yes	Primary	11	Long protocol	12.7	A	7.2	3.15	3100	1.74	0.72	187.5	2587.5	12	9	9	Yes	Yes	NA	No	No miscarriage	Term birth	>=35	18-20	>=4	>=8	IVF
Female factor	CT	28	23.81	4	4	2	Yes	Yes	Primary	5	Long protocol	12.8	A	6.74	2.52	4042.9	2.78	0.77	225	2325	10	13	4	Yes	Yes	NA	No	No miscarriage	Term birth	<35	23-25	>=4	>=8	IVF
Female factor	CT	26	20.8	6	5	2	Yes	Yes	Secondary	3	Long protocol	12.9	B	6.76	4.77	3902	1.35	1.15	150	1650	11	11	9	Yes	Yes	NA	No	No miscarriage	Term birth	<35	20-23	<4	>=8	IVF
Male factor	CT	26	20.8	2	2	2	Yes	Yes	Primary	2	Long protocol	13	B	7.25	4.82	2298	1.67	0.33	150	1800	12	12	6	Yes	Yes	NA	No	No miscarriage	Term birth	<35	20-23	<4	>=8	ICSI
Female factor	CT	26	23.44	9	9	2	Yes	Yes	Primary	5	Long protocol	13	A	3.93	4.34	5575	1.72	1.24	150	1800	12	14	11	Yes	Yes	NA	No	No miscarriage	Term birth	<35	23-25	>=4	>=8	ICSI
Female factor	CT	37	21.5	10	6	2	Yes	Yes	Secondary	2	Long protocol	13.2	B	9.35	6.23	2558	2.68	0.75	150	3225	15	13	12	Yes	Yes	NA	No	No miscarriage	Term birth	>=35	20-23	<4	>=8	IVF
Female factor	CT	29	20.58	5	5	2	Yes	Yes	Primary	2	Long protocol	13.2	A	7.51	5.04	3890	1.45	0.56	187.5	1875	9	11	7	Yes	Yes	NA	No	No miscarriage	Term birth	<35	20-23	<4	>=8	IVF
Female factor	CT	37	23	4	4	2	Yes	Yes	Secondary	10	Long protocol	13.2	A	5.5	3.5	548.6	1.01	0.45	225	2025	8	5	4	Yes	Yes	NA	No	No miscarriage	Term birth	>=35	23-25	>=4	>=8	IVF
Female factor	CT	28	20.7	3	3	2	Yes	Yes	Primary	5	Long protocol	13.3	B	8.14	21.44	2595	1.15	0.87	112.5	2437.5	17	6	3	Yes	Yes	NA	No	No miscarriage	Term birth	<35	20-23	>=4	>=8	IVF
Female factor	CT	36	20.55	2	2	2	Yes	Yes	Primary	8	Long protocol	13.6	B	7	3.3	1568	2.58	0.85	187.5	3412.5	14	8	2	Yes	Yes	NA	No	No miscarriage	Term birth	>=35	20-23	>=4	>=8	IVF+ICSI
Female factor	CT	30	21.9	2	2	2	Yes	Yes	Secondary	3	Long protocol	13.6	B	6.65	4.83	2279	3.53	0.91	150	1425	9	6	3	Yes	Yes	NA	No	No miscarriage	Term birth	<35	20-23	<4	>=8	IVF+ICSI
Female factor	CT	34	21.1	2	2	2	Yes	Yes	Primary	15	Long protocol	13.6	A	7.8	3.3	2153	1.95	0.47	300	3300	11	5	3	Yes	Yes	NA	No	No miscarriage	Preterm birth	<35	20-23	>=4	>=8	IVF
Male factor	CT	23	20.03	6	4	2	Yes	Yes	Primary	2	Long protocol	13.7	A	4.57	3.12	2262	3.6	0.8	112.5	1425	10	9	8	Yes	Yes	NA	No	No miscarriage	Term birth	<35	20-23	<4	>=8	ICSI
Female factor	CT	36	21.6	3	2	2	Yes	Yes	Secondary	11	Long protocol	13.9	A	9.74	8.62	5078	3.32	1.53	112.5	2137.5	13	11	8	Yes	Yes	NA	No	No miscarriage	Term birth	>=35	20-23	>=4	>=8	IVF
Female factor	CT	28	18.82	4	3	2	Yes	Yes	Secondary	1	Long protocol	14.1	A	5.67	6.44	2402	3.28	0.68	75	1612.5	15	5	4	Yes	Yes	NA	No	No miscarriage	Term birth	<35	18-20	<4	>=8	ICSI
Female factor	CT	35	21.3	3	3	2	Yes	Yes	Primary	4	Long protocol	14.4	B	7.03	4.23	3597	1.65	0.98	225	2737.5	11	19	9	Yes	Yes	NA	No	No miscarriage	Term birth	>=35	20-23	>=4	>=8	IVF
Female factor	CT	33	23.7	3	3	2	Yes	Yes	Primary	1	Long protocol	14.5	A	9.23	7.99	1533	3.25	0.56	150	2850	14	13	9	Yes	Yes	NA	No	No miscarriage	Term birth	<35	23-25	<4	>=8	IVF
Female factor	CT	25	22.03	8	7	2	Yes	Yes	Primary	4	Long protocol	14.6	B	6.96	4.39	3280	1.82	1.06	150	2925	16	14	11	Yes	Yes	NA	No	No miscarriage	Preterm birth	<35	20-23	>=4	>=8	IVF
Female factor	CT	28	20.13	7	6	2	Yes	Yes	Primary	4	Long protocol	14.9	C	8.34	13.61	3480	1.11	0.81	150	1800	12	12	7	Yes	Yes	NA	No	No miscarriage	Term birth	<35	20-23	>=4	>=8	IVF
Female factor	CT	29	18.75	2	2	2	Yes	Yes	Secondary	6	Long protocol	15.3	B	7.68	3.85	2824	2.14	0.63	225	2250	10	7	4	Yes	Yes	NA	No	No miscarriage	Term birth	<35	18-20	>=4	>=8	IVF
Female factor	CT	31	20	5	5	2	Yes	Yes	Primary	2	Long protocol	15.4	B	4.93	4.61	5500	0.76	1.34	150	1950	13	15	5	Yes	Yes	NA	No	No miscarriage	Term birth	<35	20-23	<4	>=8	IVF
Female factor	CT	27	22.9	7	6	2	Yes	Yes	Primary	2	Long protocol	15.4	B	4.8	2.51	2867	2.16	0.36	150	1762.5	10	16	16	Yes	Yes	NA	No	No miscarriage	Term birth	<35	20-23	<4	>=8	IVF
Female factor	CT	35	21.23	5	5	2	Yes	Yes	Secondary	3	Long protocol	15.7	B	7.72	6.25	2185	0.87	0.44	225	2362.5	11	16	6	Yes	Yes	NA	No	No miscarriage	Term birth	>=35	20-23	<4	>=8	IVF
Female factor	CT	28	23.7	5	4	1	Yes	Yes	Secondary	4	Long protocol	16.1	B	8.84	5.13	2457	3.33	0.5	187.5	2587.5	12	7	6	Yes	Yes	NA	No	No miscarriage	Preterm birth	<35	23-25	>=4	>=8	IVF
Female factor	CT	32	18.03	1	1	1	Yes	Yes	Primary	4	Long protocol	17.2	A	9.51	5.26	3441	1.68	0.86	131.25	1368.75	9	20	9	Yes	Yes	NA	No	No miscarriage	Term birth	<35	18-20	>=4	>=8	IVF
Female factor	CT	24	19.53	8	7	2	Yes	Yes	Secondary	4	Long protocol	18.4	A	6.96	6.04	5685	1.01	1.1	225	2700	13	12	7	Yes	Yes	NA	No	No miscarriage	Term birth	<35	18-20	>=4	>=8	IVF
Female factor	CT	31	22.22	8	8	2	Yes	Yes	Secondary	5	Long protocol	18.8	C	5.34	2.5	4087	1.61	0.72	150	1200	8	15	9	Yes	Yes	NA	No	No miscarriage	Preterm birth	<35	20-23	>=4	>=8	IVF
Female factor	TT	30	23.8	9	7	2	No	No	Secondary	2	Long protocol	7.2	C	6.4	4.46	3086	2.53	1.06	225	2887.5	12	14	10	Yes	Yes	NA	Yes	early miscarriage	No birth	<35	23-25	<4	<8	IVF
Female factor	TT	33	22.86	2	2	2	No	No	Secondary	1	Long protocol	10	A	5.91	3.89	5675	2.42	1.11	150	2812.5	14	16	10	Yes	Yes	NA	Yes	Late miscarriage	No birth	<35	20-23	<4	>=8	IVF
Female factor	TT	30	19.56	4	4	2	No	No	Primary	3	Long protocol	7.7	B	6.72	18.54	5460	0.72	1.44	150	1800	12	13	7	Yes	Yes	Ectopic pregnancy	No	No miscarriage	No birth	<35	18-20	<4	<8	ICSI
Female factor	TT	38	20.03	2	2	2	No	No	Primary	10	Long protocol	10.2	A	6.5	5	2636	3.34	0.65	225	1875	9	11	9	Yes	Yes	NA	Yes	early miscarriage	No birth	>=35	20-23	>=4	>=8	IVF
Female factor	TT	34	20.8	2	2	2	No	No	Secondary	6	Long protocol	11.6	A	7.07	3.06	2452	2.93	0.62	225	2475	10	7	4	Yes	Yes	NA	Yes	Late miscarriage	No birth	<35	20-23	>=4	>=8	IVF
Female factor	TT	25	25	6	4	2	No	No	Primary	4	Long protocol	11.6	B	7.1	7.07	2651	2.58	1.48	75	750	10	8	7	Yes	Yes	Ectopic pregnancy	No	No miscarriage	No birth	<35	23-25	>=4	>=8	IVF
Female factor	TT	41	20.4	6	6	2	No	No	Secondary	3	Long protocol	12.2	A	5	2.28	2708	1.5	0.44	150	2175	11	7	6	Yes	Yes	NA	Yes	early miscarriage	No birth	>=35	20-23	<4	>=8	ICSI
Female factor	TT	33	23.9	6	3	1	No	Yes	Secondary	5	Long protocol	12.7	B	8.36	6.57	2590	2.51	0.52	150	1350	9	11	10	Yes	Yes	NA	Yes	Late miscarriage	No birth	<35	23-25	>=4	>=8	IVF
Female factor	TT	31	24.8	2	2	2	No	No	Secondary	2	Long protocol	13.2	A	6.36	2.64	3056	1.94	0.63	187.5	2212.5	11	14	8	Yes	Yes	Ectopic pregnancy	No	No miscarriage	No birth	<35	23-25	<4	>=8	IVF
Female factor	TT	32	23.83	2	2	2	No	No	Secondary	2	Long protocol	5.9	C	6.93	10.57	2234	1.07	0.71	150	1950	12	7	4	No	No	No pregnancy	No	No miscarriage	No birth	<35	23-25	<4	<8	ICSI
Female factor	TT	39	21.88	4	4	2	No	No	Secondary	5	Long protocol	6.7	B	4.91	4.36	3617	1.47	1.06	225	2475	11	10	5	No	No	No pregnancy	No	No miscarriage	No birth	>=35	20-23	>=4	<8	IVF
Female factor	TT	37	20	5	4	2	No	Yes	Secondary	2	Long protocol	7.2	B	5.91	6.29	2375	2.12	0.81	225	2025	9	17	12	No	No	No pregnancy	No	No miscarriage	No birth	>=35	20-23	<4	<8	IVF
Male factor	TT	34	20.96	2	2	2	No	No	Primary	3	Long protocol	7.8	B	5.39	2.13	6060	1.37	1.18	75	1462.5	12	8	3	No	No	No pregnancy	No	No miscarriage	No birth	<35	20-23	<4	<8	IVF
Female factor	TT	32	23.88	5	4	2	No	No	Secondary	4	Long protocol	7.9	B	6.66	14.53	1459	1.12	0.44	150	2250	14	5	5	No	No	No pregnancy	No	No miscarriage	No birth	<35	23-25	>=4	<8	IVF
Male factor	TT	24	20.3	6	6	2	No	Yes	Primary	2	Long protocol	8	B	7.72	10.29	5782.5	2.11	0.76	112.5	1125	9	15	13	No	No	No pregnancy	No	No miscarriage	No birth	<35	20-23	<4	>=8	ICSI
Male factor	TT	28	20.7	2	2	2	No	No	Primary	3	Long protocol	8.1	A	5.9	6.9	1446	1.65	0.61	187.5	2325	11	10	2	No	No	No pregnancy	No	No miscarriage	No birth	<35	20-23	<4	>=8	ICSI
Female factor	TT	28	22.31	3	3	2	No	No	Secondary	2	Long protocol	8.5	A	6.52	6.38	4255	3	1.32	150	1650	11	9	9	No	No	No pregnancy	No	No miscarriage	No birth	<35	20-23	<4	>=8	IVF
Female factor	TT	27	19.23	7	6	2	No	Yes	Secondary	5	Long protocol	8.9	A	6.6	5.3	6570	1.56	0.89	112.5	1837.5	11	13	8	No	No	No pregnancy	No	No miscarriage	No birth	<35	18-20	>=4	>=8	ICSI
Female factor	TT	30	22.3	2	2	2	No	Yes	Secondary	8	Long protocol	9.2	A	3.37	6.32	2916	2.7	0.7	112.5	1350	12	11	4	No	No	No pregnancy	No	No miscarriage	No birth	<35	20-23	>=4	>=8	IVF
Female factor	TT	31	18.6	9	6	2	No	Yes	Primary	7	Long protocol	9.5	B	5.99	4.12	4416	0.88	0.8	93.75	937.5	9	15	10	Yes	No	Biochemical pregnancy	No	Biopregnancy loss	No birth	<35	18-20	>=4	>=8	ICSI
Female factor	TT	27	18.8	4	3	2	No	Yes	Primary	5	Long protocol	9.6	A	7.85	10.5	2859	2.69	0.66	150	1762	10	11	5	No	No	No pregnancy	No	No miscarriage	No birth	<35	18-20	>=4	>=8	IVF+ICSI
Female factor	TT	29	23.01	3	3	2	No	No	Primary	2	Long protocol	9.6	B	5.28	5.76	2325	1.54	0.44	75	1087.5	11	16	9	No	No	No pregnancy	No	No miscarriage	No birth	<35	23-25	<4	>=8	ICSI
Female factor	TT	27	22.89	4	4	2	No	Yes	Primary	4	Long protocol	9.8	A	4.9	4.3	2561	3.15	0.98	112.5	1237.5	10	6	4	No	No	No pregnancy	No	No miscarriage	No birth	<35	20-23	>=4	>=8	ICSI
Female factor	TT	29	19.92	2	2	2	No	No	Secondary	3	Long protocol	10	A	4.98	4.25	4259	2.36	0.7	75	1387.5	14	13	11	Yes	No	Biochemical pregnancy	No	Biopregnancy loss	No birth	<35	18-20	<4	>=8	IVF
Female factor	TT	25	22.86	3	3	2	No	Yes	Primary	2	Long protocol	10.2	B	7.9	3.6	2414	3.14	1.1	112.5	1800	11	10	5	No	No	No pregnancy	No	No miscarriage	No birth	<35	20-23	<4	>=8	IVF
Female factor	TT	32	19.78	4	4	2	No	No	Primary	4	Long protocol	10.3	A	8.02	7.43	1933	1.26	0.65	150	1650	11	9	6	No	No	No pregnancy	No	No miscarriage	No birth	<35	18-20	>=4	>=8	IVF
Female factor	TT	30	23.73	2	2	2	No	No	Secondary	3	Long protocol	10.4	A	3.16	5.16	2758	1.29	0.49	225	2850	12	10	7	No	No	No pregnancy	No	No miscarriage	No birth	<35	23-25	<4	>=8	IVF
Female factor	TT	25	20.81	6	6	2	No	Yes	Secondary	1	Long protocol	10.5	A	5.1	7.4	2651	1.22	0.47	112.5	1012.5	9	11	6	Yes	No	Biochemical pregnancy	No	Biopregnancy loss	No birth	<35	20-23	<4	>=8	IVF
Female factor	TT	36	19.05	10	8	2	No	No	Secondary	6	Long protocol	10.5	A	5.94	3.73	8120	1.25	0.79	225	2775	12	13	12	Yes	No	Biochemical pregnancy	No	Biopregnancy loss	No birth	>=35	18-20	>=4	>=8	IVF
Female factor	TT	39	23.63	2	2	2	No	No	Secondary	4	Long protocol	10.6	C	4.09	2.35	1600	1.77	0.46	262.5	1650	6	5	3	No	No	No pregnancy	No	No miscarriage	No birth	>=35	23-25	>=4	>=8	IVF
Female factor	TT	28	23.3	4	4	2	No	Yes	Primary	5	Long protocol	10.7	A	6.44	5.12	2161	2.42	0.51	150	1725	10	6	4	No	No	No pregnancy	No	No miscarriage	No birth	<35	23-25	>=4	>=8	IVF
Female factor	TT	30	19.3	7	7	2	No	No	Secondary	1	Long protocol	10.7	B	5.88	5.12	2898	1.49	0.68	150	1950	13	12	9	Yes	No	Biochemical pregnancy	No	Biopregnancy loss	No birth	<35	18-20	<4	>=8	IVF+ICSI
Female factor	TT	26	23.71	2	1	2	No	No	Primary	4	Long protocol	10.8	B	5.46	10.43	428.2	0.21	0.28	112.5	2531.25	19	4	2	No	No	No pregnancy	No	No miscarriage	No birth	<35	23-25	>=4	>=8	IVF
Male factor	TT	23	19.03	2	1	2	No	No	Primary	1	Long protocol	11.4	A	5.4	5.6	6130	4.22	1.39	75	1143.75	12	8	2	No	No	No pregnancy	No	No miscarriage	No birth	<35	18-20	<4	>=8	ICSI
Male factor	TT	33	19.31	4	4	2	No	No	Primary	1	Long protocol	11.8	B	6.03	2.63	2882	3.61	1.6	150	1050	7	8	4	No	No	No pregnancy	No	No miscarriage	No birth	<35	18-20	<4	>=8	IVF
Female factor	TT	35	22.77	7	6	2	No	Yes	Secondary	5	Long protocol	12.7	B	4.98	2.6	2961	2.31	0.65	225	2475	11	14	8	No	No	No pregnancy	No	No miscarriage	No birth	>=35	20-23	>=4	>=8	IVF
Female factor	TT	26	20	4	2	2	No	No	Secondary	3	Long protocol	12.8	B	6.08	4.07	2660	3.14	1.26	112.5	1331.25	11	13	8	No	No	No pregnancy	No	No miscarriage	No birth	<35	20-23	<4	>=8	IVF
Female factor	TT	23	21.48	2	2	2	No	No	Primary	4	Long protocol	13	A	7.56	10.02	2276	1.9	0.68	150	1650	11	2	2	Yes	No	Biochemical pregnancy	No	Biopregnancy loss	No birth	<35	20-23	>=4	>=8	IVF
Female factor	TT	31	20.55	5	5	2	No	Yes	Primary	6	Long protocol	13.2	B	7.47	6.37	3670	0.95	0.9	187.5	2100	10	11	9	No	No	No pregnancy	No	No miscarriage	No birth	<35	20-23	>=4	>=8	IVF
Female factor	TT	26	18.29	2	2	2	No	No	Primary	3	Long protocol	13.4	A	9.35	8.9	1137.1	1.6	0.6	112.5	1125	10	7	5	No	No	No pregnancy	No	No miscarriage	No birth	<35	18-20	<4	>=8	IVF
Female factor	TT	29	19.56	2	2	2	No	No	Secondary	4	Long protocol	14.1	A	5.36	8.52	1703	4.75	0.78	112.5	1462.5	10	4	2	No	No	No pregnancy	No	No miscarriage	No birth	<35	18-20	>=4	>=8	ICSI
Female factor	TT	30	18.8	5	5	2	No	No	Primary	4	Long protocol	14.1	A	6.1	9.25	2960	1.81	0.56	187.5	2887.5	12	11	6	No	No	No pregnancy	No	No miscarriage	No birth	<35	18-20	>=4	>=8	IVF
Female factor	TT	25	20.83	8	7	2	No	No	Primary	3	Long protocol	14.5	A	5.75	3.34	2736	1.03	0.69	150	2625	13	15	8	No	No	No pregnancy	No	No miscarriage	No birth	<35	20-23	<4	>=8	IVF
Female factor	TT	30	21.05	3	3	2	No	No	Secondary	9	Long protocol	15.8	C	5.38	2.4	3915	1.05	0.62	150	4087.5	18	13	3	No	No	No pregnancy	No	No miscarriage	No birth	<35	20-23	>=4	>=8	ICSI
Female factor	TT	31	19.23	5	5	2	No	Yes	Primary	3	Long protocol	16.6	A	4.56	4	3949	5.68	1.01	75	975	10	12	7	No	No	No pregnancy	No	No miscarriage	No birth	<35	18-20	<4	>=8	ICSI
Female factor	TT	29	19.2	6	6	2	Yes	Yes	Secondary	4	Long protocol	7.3	A	7.4	8.33	2024	2.3	0.56	112.5	1125	10	9	6	Yes	Yes	NA	No	No miscarriage	Term birth	<35	18-20	>=4	<8	IVF
Female factor	TT	25	24.34	7	6	2	Yes	Yes	Secondary	2	Long protocol	8.2	B	6.67	5.42	5170	1.47	0.69	187.5	1875	10	11	9	Yes	Yes	NA	No	No miscarriage	Term birth	<35	23-25	<4	>=8	IVF
Female factor	TT	24	23.51	2	2	2	Yes	Yes	Primary	5	Long protocol	9.1	B	5.84	3.04	5465	4.34	1.18	112.5	1950	12	11	5	Yes	Yes	NA	No	No miscarriage	Term birth	<35	23-25	>=4	>=8	IVF
Female factor	TT	30	19.11	2	2	2	Yes	Yes	Primary	2	Long protocol	9.8	A	4.6	3.7	2325	2.08	0.42	150	1350	8	3	3	Yes	Yes	NA	No	No miscarriage	Term birth	<35	18-20	<4	>=8	IVF
Female factor	TT	29	18.73	7	7	2	Yes	Yes	Secondary	2	Long protocol	10.1	B	6.6	4.5	4268	2.21	1.09	93.75	825	8	10	9	Yes	Yes	NA	No	No miscarriage	Term birth	<35	18-20	<4	>=8	ICSI
Female factor	TT	26	23.4	5	5	2	Yes	Yes	Secondary	2	Long protocol	10.1	B	4	3.81	4956	1.43	1.98	75	1237.5	12	18	16	Yes	Yes	NA	No	No miscarriage	Term birth	<35	23-25	<4	>=8	IVF
Female factor	TT	25	22.03	2	2	2	Yes	Yes	Primary	5	Long protocol	10.2	A	5.05	4.39	5520	1.86	0.6	150	1650	11	20	12	Yes	Yes	NA	No	No miscarriage	Preterm birth	<35	20-23	>=4	>=8	ICSI
Female factor	TT	28	19.56	2	2	2	Yes	Yes	Secondary	7	Long protocol	10.6	B	5.99	4.83	7335	1.04	0.48	150	2175	12	7	6	Yes	Yes	NA	No	No miscarriage	Term birth	<35	18-20	>=4	>=8	IVF
Female factor	TT	37	21.3	4	4	2	Yes	Yes	Primary	11	Long protocol	11	B	7.41	7.62	3907	1.36	0.64	150	1650	11	15	7	Yes	Yes	NA	No	No miscarriage	Preterm birth	>=35	20-23	>=4	>=8	ICSI
Female factor	TT	28	22.06	3	3	2	Yes	Yes	Secondary	9	Long protocol	11	B	6.58	2.4	1376	1.68	0.61	187.5	2250	11	8	3	Yes	Yes	NA	No	No miscarriage	Term birth	<35	20-23	>=4	>=8	IVF
Female factor	TT	24	18.49	4	4	2	Yes	Yes	Primary	1	Long protocol	11.4	B	8.2	5	3040.5	1.24	1.34	93.75	1781.25	12	11	7	Yes	Yes	NA	No	No miscarriage	Preterm birth	<35	18-20	<4	>=8	IVF
Male factor	TT	26	20.55	2	2	2	Yes	Yes	Primary	2	Long protocol	11.5	B	4.9	5.2	3413	3.36	0.7	112.5	1012.5	9	7	6	Yes	Yes	NA	No	No miscarriage	Term birth	<35	20-23	<4	>=8	ICSI
Female factor	TT	29	19.92	3	3	2	Yes	Yes	Primary	3	Long protocol	11.6	B	6.07	4.74	3066	2.05	0.83	112.5	1275	11	12	3	Yes	Yes	NA	No	No miscarriage	Term birth	<35	18-20	<4	>=8	IVF
Female factor	TT	28	22.9	10	9	2	Yes	Yes	Secondary	4	Long protocol	11.9	B	6.9	6.65	7452	1.8	0.67	187.5	1950	10	17	17	Yes	Yes	NA	No	No miscarriage	Preterm birth	<35	20-23	>=4	>=8	IVF
Female factor	TT	28	21.8	7	6	2	Yes	Yes	Primary	5	Long protocol	11.9	A	5.25	3.54	3118	1.54	0.68	225	2700	12	16	12	Yes	Yes	NA	No	No miscarriage	Term birth	<35	20-23	>=4	>=8	IVF
Female factor	TT	28	24.2	3	2	2	Yes	Yes	Primary	2	Long protocol	12.9	B	7.48	14.68	1898	1.47	0.32	112.5	1650	14	3	3	Yes	Yes	NA	No	No miscarriage	Preterm birth	<35	23-25	<4	>=8	IVF
Female factor	TT	23	23.31	4	4	2	Yes	Yes	Primary	1	Long protocol	7.8	A	8.16	3.21	1909	1.51	1.08	93.75	2306.25	15	9	4	Yes	Yes	NA	No	No miscarriage	Term birth	<35	23-25	<4	<8	IVF
Female factor	TT	33	18.03	2	2	2	Yes	Yes	Secondary	2	Long protocol	8.3	A	8.14	4.68	1993	1.71	0.95	187.5	2137.5	11	7	4	Yes	Yes	NA	No	No miscarriage	Term birth	<35	18-20	<4	>=8	IVF
Male factor	TT	32	23.78	5	3	2	Yes	Yes	Primary	12	Long protocol	9.2	A	7.26	6.16	3277	0.72	1.76	187.5	2512.5	12	11	7	Yes	Yes	NA	No	No miscarriage	Term birth	<35	23-25	>=4	>=8	ICSI
Female factor	TT	32	22.6	6	5	2	Yes	Yes	Primary	10	Long protocol	9.4	A	5.04	3.37	2991	2.15	0.57	225	2700	10	9	8	Yes	Yes	NA	No	No miscarriage	Term birth	<35	20-23	>=4	>=8	IVF
Female factor	TT	27	23.5	1	1	1	Yes	Yes	Secondary	3	Long protocol	9.6	B	5.7	4.18	760.2	3.76	0.57	112.5	2025	14	2	1	Yes	Yes	NA	No	No miscarriage	Term birth	<35	23-25	<4	>=8	IVF
Female factor	TT	26	20.45	2	1	2	Yes	Yes	Primary	2	Long protocol	9.6	A	6.33	3.49	3041	3.12	0.65	75	675	9	11	5	Yes	Yes	NA	No	No miscarriage	Term birth	<35	20-23	<4	>=8	ICSI
Female factor	TT	29	21.9	8	7	2	Yes	Yes	Primary	5	Long protocol	9.7	B	6.91	6.87	2845	1.55	1.12	187.5	2137.5	10	16	16	Yes	Yes	NA	No	No miscarriage	Term birth	<35	20-23	>=4	>=8	IVF
Female factor	TT	23	18.49	6	6	2	Yes	Yes	Primary	1	Long protocol	10.1	A	4.3	3.9	3771	2.68	1.03	112.5	900	8	14	7	Yes	Yes	NA	No	No miscarriage	Term birth	<35	18-20	<4	>=8	IVF
Female factor	TT	24	20.8	2	2	2	Yes	Yes	Secondary	4	Long protocol	10.5	A	5.59	6.12	2828	2.92	0.83	112.5	1537.5	12	5	5	Yes	Yes	NA	No	No miscarriage	Preterm birth	<35	20-23	>=4	>=8	ICSI
Female factor	TT	34	23	1	1	1	Yes	Yes	Primary	3	Long protocol	10.6	A	5.25	3.51	1124	1.51	0.59	225	2475	11	4	1	Yes	Yes	NA	No	No miscarriage	Term birth	<35	23-25	<4	>=8	IVF
Female factor	TT	27	21.77	4	4	2	Yes	Yes	Secondary	5	Long protocol	10.6	A	6.2	7.25	2186	3.36	0.54	187.5	2850	12	12	7	Yes	Yes	NA	No	No miscarriage	Term birth	<35	20-23	>=4	>=8	ICSI
Female factor	TT	28	19.15	9	8	2	Yes	Yes	Secondary	3	Long protocol	10.7	B	5.91	2.86	6520	2.38	1.26	225	2475	11	12	10	Yes	Yes	NA	No	No miscarriage	Term birth	<35	18-20	<4	>=8	IVF
Female factor	TT	37	23.3	2	2	2	Yes	Yes	Secondary	9	Long protocol	11.1	B	8.29	8.14	3775	2.1	0.47	150	1350	9	11	4	Yes	Yes	NA	No	No miscarriage	Term birth	>=35	23-25	>=4	>=8	IVF
Female factor	TT	27	19.53	6	6	2	Yes	Yes	Secondary	3	Long protocol	11.5	A	2.55	2.44	2961	2.02	0.76	187.5	2400	11	9	7	Yes	Yes	NA	No	No miscarriage	Term birth	<35	18-20	<4	>=8	IVF
Female factor	TT	38	22.7	3	3	2	Yes	Yes	Secondary	8	Long protocol	11.8	A	6.46	5.4	2273	3.17	1.14	225	2287.5	10	12	8	Yes	Yes	NA	No	No miscarriage	Term birth	>=35	20-23	>=4	>=8	IVF
Female factor	TT	26	19.63	2	2	2	Yes	Yes	Secondary	1	Long protocol	12	A	6.06	6.28	2271	2.58	0.91	150	2325	11	5	2	Yes	Yes	NA	No	No miscarriage	Term birth	<35	18-20	<4	>=8	ICSI
Female factor	TT	37	22	9	7	2	Yes	Yes	Secondary	2	Long protocol	12.1	B	8.33	5.98	3774	2.43	0.86	225	2437.5	10	13	10	Yes	Yes	NA	No	No miscarriage	Term birth	>=35	20-23	<4	>=8	IVF
Female factor	TT	37	19.53	4	3	2	Yes	Yes	Secondary	7	Long protocol	13.7	B	5.3	4.2	3659	3.8	0.6	225	2325	10	8	6	Yes	Yes	NA	No	No miscarriage	Term birth	>=35	18-20	>=4	>=8	IVF
Female factor	TT	34	19.38	2	2	2	Yes	Yes	Secondary	3	Long protocol	14	A	8.82	4.97	1670	1.94	0.71	187.5	1875	9	5	2	Yes	Yes	NA	No	No miscarriage	Term birth	<35	18-20	<4	>=8	IVF
Female factor	TT	38	23.81	2	2	2	Yes	Yes	Secondary	3	Long protocol	15.1	B	6.42	3.93	3170	3.16	0.49	225	2250	10	11	3	Yes	Yes	NA	No	No miscarriage	Term birth	>=35	23-25	<4	>=8	IVF
Female factor	TT	43	20.7	8	7	2	Yes	Yes	Secondary	1	Long protocol	15.2	B	7.56	3.66	5418	0.78	2.12	225	3112.5	13	21	15	Yes	Yes	NA	No	No miscarriage	Term birth	>=35	20-23	<4	>=8	IVF
Female factor	TT	24	21.1	2	2	2	Yes	Yes	Primary	5	Long protocol	16	B	5.77	4.14	1362	1.76	0.41	150	1200	8	5	2	Yes	Yes	NA	No	No miscarriage	Term birth	<35	20-23	>=4	>=8	IVF
Female factor	TT	36	24.46	2	1	2	Yes	Yes	Secondary	6	Long protocol	16.2	A	5.65	6.46	2173	0.97	0.39	187.5	2512.5	12	10	6	Yes	Yes	NA	No	No miscarriage	Term birth	>=35	23-25	>=4	>=8	IVF
Female factor	TT	31	22.76	8	8	2	Yes	Yes	Primary	4	Long protocol	16.8	B	4.84	3.71	2126	1.43	0.82	150	1650	11	13	8	Yes	Yes	NA	No	No miscarriage	Term birth	<35	20-23	>=4	>=8	ICSI
